# Supplementary material for: Single-cell transcriptomic analysis suggests two molecularly distinct subtypes of intrahepatic cholangiocarcinoma
Source: Nat Commun. 2022 Mar 28;13:1642. doi: 10.1038/s41467-022-29164-0 (PMC8960779; doi:10.1038/s41467-022-29164-0)
Supplement: Supplementary file 7 — Supplementary Data 4 [file 41467_2022_29164_MOESM7_ESM.xlsx]

## Sheet: Description
Supplementary Data 4. Classification of patients in two public datasets based on the expression of S100P and SPP1.
1. Classification of patients in Jusakul et al.’s dataset based on the expression of S100P and SPP1.
2. Classification of patients in Job et al.'s dataset based on the expression of S100P and SPP1.

## Sheet: 1.Jusakul et al.’s dataset
Sample	S100P	SPP1	S100P_Class	SPP1_Class	Group	Sex	Age (year)	Subtype	TNM	Stage	Survival (days)	HBV	HCV
200643150050_A	-0.799474	2.05472	Negative	Positive	S100P-SPP1+	F	49	Intrahepatic	T1NxM0	N/A	2044	Negative	Negative
200643150050_B	-0.791513	2.31272	Negative	Positive	S100P-SPP1+	M	56	Intrahepatic	T4N0M0	IVA	1531	Negative	Negative
200643150050_C	-0.803085	0.412467	Negative	Positive	S100P-SPP1+	F	78	Intrahepatic	T3NxM0	N/A	19	Negative	Negative
200643150050_D	-0.196362	1.19055	Positive	Positive	Others	F	52	Intrahepatic	T3NxM0	N/A	219	Negative	Positive
200643150050_E	-0.801641	0.905853	Negative	Positive	S100P-SPP1+	M	70	Intrahepatic	T2bN0	N/A	777	Negative	Negative
200643150050_F	1.85486	-0.802483	Positive	Negative	S100P+SPP1-	M	40	Intrahepatic	T3N2M0	IVA	210	N/A	N/A
200643150050_G	0.986881	-0.772115	Positive	Negative	S100P+SPP1-	M	70	Extrahepatic	T3N0M0	IIA	1500	Negative	Negative
200643150050_H	-0.671725	0.397875	Negative	Positive	S100P-SPP1+	F	44	Intrahepatic	T2bN1M0	IVA	575	Negative	Negative
200643150050_I	1.96747	-0.612807	Positive	Negative	S100P+SPP1-	M	69	Extrahepatic	T3N1M0	IIB	419	Negative	Negative
200643150050_J	-0.0902247	-0.419529	Positive	Negative	S100P+SPP1-	M	62	Intrahepatic	T2bNxM0	N/A	472	Negative	Negative
200643150050_K	-0.211811	-0.720689	Positive	Negative	S100P+SPP1-	M	58	Extrahepatic	T1N1M0	IIB	735	Negative	Negative
200643150050_L	-0.431927	-0.830927	Positive	Negative	S100P+SPP1-	M	72	Extrahepatic	T2N0M0	II	1210	Negative	Negative
200643150051_A	0.238662	-0.758664	Positive	Negative	S100P+SPP1-	M	52	Intrahepatic	T3N0M0	III	1037	N/A	N/A
200643150051_B	-0.763179	-0.326112	Negative	Negative	Others	M	73	Intrahepatic	T2aN0M0	II	542	N/A	N/A
200643150051_C	-0.263531	0.494617	Positive	Positive	Others	M	64	Intrahepatic	T3N1M0	IVA	505	N/A	N/A
200643150051_D	-0.316554	-0.76879	Positive	Negative	S100P+SPP1-	M	49	Extrahepatic	T4N0M1	IVB	577	N/A	N/A
200643150051_E	1.03735	-0.527767	Positive	Negative	S100P+SPP1-	F	52	Intrahepatic	T2aN0M0	II	916	N/A	N/A
200643150051_F	0.0150156	-0.433614	Positive	Negative	S100P+SPP1-	M	64	Intrahepatic	T3N0M0	III	457	N/A	N/A
200643150051_G	0.956926	-0.473046	Positive	Negative	S100P+SPP1-	F	66	Intrahepatic	T3N1M0	IVA	109	N/A	N/A
200643150051_H	0.0242688	-0.708294	Positive	Negative	S100P+SPP1-	F	49	Extrahepatic	T2bN1M0	IIIB	251	N/A	N/A
200643150051_I	1.03735	1.8307	Positive	Positive	Others	M	70	Intrahepatic	T4NXM0	IVA	210	Negative	Negative
200643150051_J	3.29435	-0.876257	Positive	Negative	S100P+SPP1-	M	50	Intrahepatic	T3N1M0	IVA	180	Negative	Negative
200643150051_K	0.798251	-0.181098	Positive	Negative	S100P+SPP1-	F	51	Extrahepatic	T4N0M0	IVA	609	Negative	Negative
200643150051_L	1.95669	-0.794443	Positive	Negative	S100P+SPP1-	M	55	Extrahepatic	T4N0M0	IVA	340	Negative	Negative
200643150072_A	-0.27422	-0.821235	Positive	Negative	S100P+SPP1-	F	38	Intrahepatic	T2bN1M0	IVA	559	N/A	N/A
200643150072_B	0.763979	-0.822419	Positive	Negative	S100P+SPP1-	M	64	Extrahepatic	T3N0M1	IVB	256	N/A	N/A
200643150072_D	0.420758	-0.758662	Positive	Negative	S100P+SPP1-	M	66	Extrahepatic	TisN0m0	0	1714	N/A	N/A
200643150072_E	0.345323	-0.891983	Positive	Negative	S100P+SPP1-	M	60	Extrahepatic	T3N0M0	IIIA	1681	N/A	N/A
200643150072_F	0.439608	-0.299051	Positive	Negative	S100P+SPP1-	M	73	Intrahepatic	T3N0M0	III	82	Negative	Negative
200643150072_G	0.845139	-0.635607	Positive	Negative	S100P+SPP1-	M	56	Intrahepatic	T2bN0M0	II	785	Negative	Negative
200643150072_H	0.365795	-0.779104	Positive	Negative	S100P+SPP1-	M	47	Intrahepatic	T3N0M0	III	384	N/A	N/A
200643150072_I	-0.304875	-0.33527	Positive	Negative	S100P+SPP1-	M	42	Intrahepatic	T3N1M0	IVA	278	N/A	N/A
200643150072_J	-0.79851	1.97418	Negative	Positive	S100P-SPP1+	F	48	Intrahepatic	T2bN0M0	II	1111	N/A	N/A
200643150072_K	-0.778238	-0.439367	Negative	Negative	Others	F	49	Intrahepatic	T3N1M0	IVA	115	N/A	N/A
200643150072_L	0.000506227	-0.893814	Positive	Negative	S100P+SPP1-	M	66	Extrahepatic	T2aN0M0	II	1091	N/A	N/A
200647550008_A	0.600083	1.57544	Positive	Positive	Others	M	69	Intrahepatic	NA	NA	276	N/A	N/A
200647550008_B	-0.773209	-0.398171	Negative	Negative	Others	M	78	Intrahepatic	T3NXM0	N/A	362	Negative	Positive
200647550008_C	-0.0719477	-0.80364	Positive	Negative	S100P+SPP1-	F	53	Extrahepatic	T4N1M0	III	301	Negative	Negative
200647550008_D	-0.674302	-0.222924	Negative	Negative	Others	F	66	Intrahepatic	T1NXM0	N/A	539	Negative	Negative
200647550008_E	-0.792467	-0.779571	Negative	Negative	Others	F	61	Extrahepatic	T3N0M0	IIIA	1722	Negative	Negative
200647550008_F	-0.801684	0.405659	Negative	Positive	S100P-SPP1+	F	61	Intrahepatic	T3N0M0	III	848	Negative	Negative
200647550008_G	1.83819	0.25449	Positive	Positive	Others	F	77	Extrahepatic	TxN1Mx	N/A	74	N/A	N/A
200647550008_H	-0.797293	0.761526	Negative	Positive	S100P-SPP1+	F	55	Intrahepatic	T4N0M0	IVA	1262	Positive	Positive
200647550008_I	-0.794866	1.10391	Negative	Positive	S100P-SPP1+	F	26	Intrahepatic	T2bN0M0	II	348	Negative	Negative
200647550008_J	-0.794697	-0.51885	Negative	Negative	Others	F	60	Intrahepatic	T3N1M1	IVB	232	N/A	N/A
200647550008_K	2.12294	-0.540524	Positive	Negative	S100P+SPP1-	M	68	Extrahepatic	T1N0M0	I	898	Negative	Negative
200647550008_L	-0.802372	-0.510689	Negative	Negative	Others	M	32	Intrahepatic	T2bN1M1	IVB	341	Negative	Negative
200647720045_A	-0.800993	2.24524	Negative	Positive	S100P-SPP1+	M	53	Intrahepatic	T3NxMx	N/A	26	Negative	Negative
200647720045_B	-0.424336	-0.540743	Positive	Negative	S100P+SPP1-	F	49	Intrahepatic	T3N0M1	IVB	566	Negative	Negative
200647720045_C	-0.791994	0.239684	Negative	Positive	S100P-SPP1+	M	51	Intrahepatic	T3NxM0	N/A	1401	Negative	Negative
200647720045_D	-0.332017	-0.0482099	Positive	Positive	Others	F	43	Intrahepatic	T4NxM0	IVA	267	Negative	Negative
200647720045_E	-0.803296	2.22755	Negative	Positive	S100P-SPP1+	M	45	Intrahepatic	T2N0M0	II	3114	Negative	Negative
200647720045_F	-0.370252	0.293675	Positive	Positive	Others	M	29	Intrahepatic	T3N1M0	IVA	3217	Negative	Negative
200647720045_G	-0.803228	0.586526	Negative	Positive	S100P-SPP1+	M	62	Intrahepatic	T4NxM0	IVA	1689	Negative	Negative
200647720045_H	0.888927	-0.417756	Positive	Negative	S100P+SPP1-	F	60	Intrahepatic	T3NxM0	N/A	280	Negative	Negative
200647720045_I	-0.802313	1.06051	Negative	Positive	S100P-SPP1+	M	75	Intrahepatic	T3N1M0	IVA	158	Negative	Negative
200647720045_J	-0.801795	0.16492	Negative	Positive	S100P-SPP1+	F	73	Intrahepatic	T3NxM0	N/A	2225	Negative	Negative
200647720045_K	-0.799596	1.91097	Negative	Positive	S100P-SPP1+	F	77	Intrahepatic	T3N1M0	IVA	248	Negative	Negative
200647720045_L	-0.782752	0.493372	Negative	Positive	S100P-SPP1+	M	78	Intrahepatic	T3NxM0	N/A	328	Negative	Negative
200739030011_A	-0.728391	1.91828	Negative	Positive	S100P-SPP1+	F	39	Intrahepatic	T1N0M0	I	406	Negative	N/A
200739030011_B	-0.801521	-0.417081	Negative	Negative	Others	M	49	Extrahepatic	T2bN0M0	II	1989	N/A	Negative
200739030011_C	0.365795	-0.677793	Positive	Negative	S100P+SPP1-	F	45	Extrahepatic	T4N1M0	IVA	528	Negative	Negative
200739030011_D	-0.800754	1.1385	Negative	Positive	S100P-SPP1+	F	74	Intrahepatic	T1N0M0	I	1129	Negative	Negative
200739030011_E	-0.799914	0.0240495	Negative	Positive	S100P-SPP1+	M	35	Extrahepatic	T3N0M0	III	624	N/A	N/A
200739030011_F	-0.794779	-0.101855	Negative	Positive	S100P-SPP1+	M	63	Intrahepatic	T2aN0M0	II	415	Negative	Negative
200739030011_G	1.64362	-0.895793	Positive	Negative	S100P+SPP1-	F	56	Extrahepatic	T1N0M0	I	1760	N/A	N/A
200739030011_H	-0.798018	2.18343	Negative	Positive	S100P-SPP1+	F	72	Intrahepatic	T3N1M0	IVA	1119	Negative	Negative
200739030011_I	0.00836033	-0.893699	Positive	Negative	S100P+SPP1-	F	52	Intrahepatic	T3N1M0	IVA	945	Negative	Negative
200739030011_J	1.03069	-0.637112	Positive	Negative	S100P+SPP1-	M	55	Intrahepatic	T4N0M0	IVA	154	Negative	Negative
200739030011_K	2.51112	-0.724827	Positive	Negative	S100P+SPP1-	M	50	Extrahepatic	T2bN1M0	IIIB	377	N/A	N/A
200739030011_L	0.213965	-0.496056	Positive	Negative	S100P+SPP1-	M	76	Extrahepatic	T4N1M1	IVB	3	N/A	N/A
3998386005_A	-0.95854	0.725484	Negative	Positive	S100P-SPP1+	M	56	Intrahepatic	T1N0M0	I	381	Negative	Negative
3998386005_B	-0.07314	-0.712528	Positive	Negative	S100P+SPP1-	M	48	Intrahepatic	T3N0M0	III	373	Negative	Negative
3998386005_C	0.530701	-0.862735	Positive	Negative	S100P+SPP1-	M	66	Intrahepatic	T3N0M0	III	64	Negative	Negative
3998386005_D	0.273035	-0.437695	Positive	Negative	S100P+SPP1-	M	56	Intrahepatic	T4N1M0	IVA	157	N/A	N/A
3998386005_E	0.292929	-0.932186	Positive	Negative	S100P+SPP1-	F	65	Intrahepatic	T3N0M0	III	177	N/A	N/A
3998386005_F	0.89054	0.299492	Positive	Positive	Others	F	49	Intrahepatic	T3N0M0	III	167	Positive	Negative
3998386005_G	1.44707	-0.570517	Positive	Negative	S100P+SPP1-	M	46	Extrahepatic	T3N0M0	IIIA	625	N/A	N/A
3998386005_H	-0.603995	-1.01577	Positive	Negative	S100P+SPP1-	F	76	Extrahepatic	T3N0M0	IIIA	440	N/A	N/A
3998386005_I	0.0320067	-0.789318	Positive	Negative	S100P+SPP1-	M	53	Extrahepatic	T3N1M1	IVB	30	N/A	N/A
3998386005_J	-0.663997	-0.971111	Negative	Negative	Others	M	60	Extrahepatic	T4N0M0	IVA	360	N/A	N/A
3998386005_K	0.937276	-0.848442	Positive	Negative	S100P+SPP1-	F	51	Intrahepatic	T3N1M0	IVA	154	Negative	Negative
3998386005_L	-0.13106	0.278319	Positive	Positive	Others	M	61	Extrahepatic	T3N0M0	IIIB	456	Negative	Negative
3998386019_A	1.40905	-0.522046	Positive	Negative	S100P+SPP1-	F	53	Intrahepatic	T3N0M0	III	266	Negative	Negative
3998386019_B	0.174324	-0.761268	Positive	Negative	S100P+SPP1-	F	69	Intrahepatic	T3N1M0	IVA	1168	N/A	N/A
3998386019_C	0.100227	-0.443526	Positive	Negative	S100P+SPP1-	F	79	Intrahepatic	T4N0M0	IVA	228	N/A	N/A
3998386019_D	-0.846414	-0.899875	Negative	Negative	Others	M	52	Extrahepatic	T2aN1M0	IIIB	307	N/A	N/A
3998386019_E	-0.077301	-1.06018	Positive	Negative	S100P+SPP1-	M	57	Extrahepatic	T3N0M0	IIIA	1027	N/A	N/A
3998386019_F	-0.332502	-0.626903	Positive	Negative	S100P+SPP1-	M	37	Extrahepatic	T4N1M0	IIIA	475	Negative	Negative
3998386019_G	-0.187046	-0.798807	Positive	Negative	S100P+SPP1-	F	61	Intrahepatic	T3N0M0	III	149	Positive	Negative
3998386019_H	0.109131	-0.952712	Positive	Negative	S100P+SPP1-	M	63	Intrahepatic	T4N1M0	IVA	557	N/A	N/A
3998386019_I	1.73724	-1.00316	Positive	Negative	S100P+SPP1-	F	40	Intrahepatic	T1N0M0	I	2255	Negative	Negative
3998386019_J	1.71229	-0.856618	Positive	Negative	S100P+SPP1-	F	56	Intrahepatic	T2N0M0	II	2099	Negative	Negative
3998386024_A	-0.948374	1.32166	Negative	Positive	S100P-SPP1+	M	57	Intrahepatic	T1N0M0	I	2150	Positive	Negative
3998386024_B	-0.955434	1.03543	Negative	Positive	S100P-SPP1+	F	60	Intrahepatic	T1N0M1	IVB	91	Negative	Negative
3998386024_C	-0.941349	1.29197	Negative	Positive	S100P-SPP1+	M	74	Intrahepatic	T1N0M0	I	841	Negative	Negative
3998386024_D	-0.946238	1.49608	Negative	Positive	S100P-SPP1+	F	69	Intrahepatic	T2aN1M0	IVA	517	Negative	Negative
3998386024_E	-0.957779	2.12835	Negative	Positive	S100P-SPP1+	F	61	Intrahepatic	T1N0M0	I	1540	Positive	Negative
3998386024_F	0.337773	-1.03576	Positive	Negative	S100P+SPP1-	M	60	Intrahepatic	T1N0M0	I	982	N/A	N/A
3998386024_G	2.46202	-0.368463	Positive	Negative	S100P+SPP1-	F	61	Intrahepatic	N/A	N/A	1114	Negative	Negative
3998386024_H	-0.951729	1.09434	Negative	Positive	S100P-SPP1+	M	53	Intrahepatic	T3N0M0	III	990	No record	No record
3998386024_I	-0.953036	2.27832	Negative	Positive	S100P-SPP1+	M	55	Intrahepatic	T3N0M0	III	867	Positive	Negative
3998386024_J	-0.954924	0.194383	Negative	Positive	S100P-SPP1+	F	77	Intrahepatic	T2bN1M0	IVA	540	N/A	N/A
3998386024_K	0.0533855	-1.01468	Positive	Negative	S100P+SPP1-	F	71	Extrahepatic	T3N0M0	IIA	129	Negative	Negative
3998386024_L	-0.950574	1.55815	Negative	Positive	S100P-SPP1+	M	75	Intrahepatic	T1aN0M0	II	554	Negative	Negative
3998386026_A	2.92481	-1.00769	Positive	Negative	S100P+SPP1-	F	49	Extrahepatic	T2N0M1	IV	603	Negative	Negative
3998386026_B	-0.89971	-0.567397	Negative	Negative	Others	M	46	Extrahepatic	T3N1M0	IIB	93	Negative	Negative
3998386026_D	-0.949378	1.81127	Negative	Positive	S100P-SPP1+	F	69	Intrahepatic	N/A	N/A	9	Negative	Negative
3998386026_F	-0.486074	-1.05009	Positive	Negative	S100P+SPP1-	M	68	Extrahepatic	T1N1M0	IA	2304	Negative	Negative
3998386026_G	-0.389119	-0.189803	Positive	Negative	S100P+SPP1-	F	73	Intrahepatic	T3N0M0	III	232	Positive	Negative
3998386026_H	-0.956494	1.35372	Negative	Positive	S100P-SPP1+	F	67	Intrahepatic	T1N1M0	IVA	1154	Positive	Negative
3998386026_I	-0.958131	1.71489	Negative	Positive	S100P-SPP1+	F	51	Intrahepatic	T1N0M0	I	858	Negative	Negative
3998386026_J	-0.959116	-0.576257	Negative	Negative	Others	M	61	Intrahepatic	T1N0M0	I	2848	Positive	Negative
3998386026_K	-0.381016	-0.242355	Positive	Negative	S100P+SPP1-	F	78	Intrahepatic	T1N1M0	IVA	523	Negative	Negative
3998386026_L	-0.950243	-0.975154	Negative	Negative	Others	M	51	Intrahepatic	T1N0M0	I	1381	Negative	Negative

## Sheet: 1.Job et al.’s dataset
S100P	SPP1	S100P_Class	SPP1_Class	Group	Sample
-0.683091	0.882864	Negative	Positive	S100P-SPP1+	ICC018G
0.0748783	-0.297426	Positive	Negative	S100P+SPP1-	ICC014G
-0.65106	-0.32408	Negative	Negative	Others	ICC013G
-0.523719	0.546369	Negative	Positive	S100P-SPP1+	ICC009G
-0.618721	0.685317	Negative	Positive	S100P-SPP1+	ICC008G
-0.938514	0.608567	Negative	Positive	S100P-SPP1+	ICC006G
1.71342	-0.832973	Positive	Negative	S100P+SPP1-	ICC003G
-0.750926	0.209708	Negative	Positive	S100P-SPP1+	ICC001G
-0.409711	0.672319	Negative	Positive	S100P-SPP1+	ICC120G
1.04882	0.249917	Positive	Positive	Others	ICC086G
-0.783637	0.333385	Negative	Positive	S100P-SPP1+	ICC116G
-0.927987	0.594401	Negative	Positive	S100P-SPP1+	ICC112G
0.216542	0.545468	Positive	Positive	Others	ICC111G
-0.673565	0.541157	Negative	Positive	S100P-SPP1+	ICC110G
-0.319045	-0.40668	Negative	Negative	Others	ICC107G
-0.800226	0.121356	Negative	Negative	Others	ICC104G
-0.580742	0.563244	Negative	Positive	S100P-SPP1+	ICC079G
-0.732289	0.00285709	Negative	Negative	Others	ICC044G
-0.87089	0.620858	Negative	Positive	S100P-SPP1+	ICC099G
-0.736972	-0.646214	Negative	Negative	Others	ICC098G
-0.673928	0.40706	Negative	Positive	S100P-SPP1+	ICC097G
-0.228518	-0.609935	Negative	Negative	Others	ICC027G
1.72205	-0.842702	Positive	Negative	S100P+SPP1-	ICC023G
-0.9081	-0.351261	Negative	Negative	Others	ICC011G
0.870124	0.460869	Positive	Positive	Others	ICC005G
1.46738	-1	Positive	Negative	S100P+SPP1-	ICC002G
-0.722811	-1	Negative	Negative	Others	ICC119G
-0.511793	0.17004	Negative	Positive	S100P-SPP1+	ICC096G
-0.192197	0.223452	Negative	Positive	S100P-SPP1+	ICC092G
-0.676161	0.778015	Negative	Positive	S100P-SPP1+	ICC091G
2.24278	0.065332	Positive	Negative	S100P+SPP1-	ICC090G
-0.740421	0.641485	Negative	Positive	S100P-SPP1+	ICC087G
-0.376301	0.134748	Negative	Positive	S100P-SPP1+	ICC082G
2.1662	-0.57821	Positive	Negative	S100P+SPP1-	ICC081G
-0.823052	0.462932	Negative	Positive	S100P-SPP1+	ICC118G
1.16893	0.480187	Positive	Positive	Others	ICC113G
-0.581734	-1	Negative	Negative	Others	ICC106G
0.91142	-0.144822	Positive	Negative	S100P+SPP1-	ICC095G
2.00289	0.528494	Positive	Positive	Others	ICC094G
0.310485	0.745356	Positive	Positive	Others	ICC077G
-0.789329	0.587012	Negative	Positive	S100P-SPP1+	ICC074G
2.1476	0.634961	Positive	Positive	Others	ICC072G
1.40262	-1	Positive	Negative	S100P+SPP1-	ICC071G
-0.235388	0.685101	Negative	Positive	S100P-SPP1+	ICC093G
-0.704716	0.692676	Negative	Positive	S100P-SPP1+	ICC068G
-0.54385	-0.65388	Negative	Negative	Others	ICC067G
-0.67809	-0.396499	Negative	Negative	Others	ICC065G
2.23507	0.0145438	Positive	Negative	S100P+SPP1-	ICC064G
1.24265	0.532178	Positive	Positive	Others	ICC061G
-0.580064	0.693519	Negative	Positive	S100P-SPP1+	ICC075G
-0.817397	0.465927	Negative	Positive	S100P-SPP1+	ICC073G
-0.878439	0.622296	Negative	Positive	S100P-SPP1+	ICC063G
-0.527851	0.496059	Negative	Positive	S100P-SPP1+	ICC055G
-0.798534	-0.962541	Negative	Negative	Others	ICC053G
-0.440676	0.901802	Negative	Positive	S100P-SPP1+	ICC052G
-0.693883	0.906357	Negative	Positive	S100P-SPP1+	ICC059G
-0.426349	0.768668	Negative	Positive	S100P-SPP1+	ICC058G
-0.285123	-1	Negative	Negative	Others	ICC057G
0.934938	0.731722	Positive	Positive	Others	ICC056G
-0.454767	0.40363	Negative	Positive	S100P-SPP1+	ICC049G
-0.484266	0.206102	Negative	Positive	S100P-SPP1+	ICC041G
-0.47681	0.679742	Negative	Positive	S100P-SPP1+	ICC040G
-0.875507	0.596199	Negative	Positive	S100P-SPP1+	ICC039G
1.45071	-0.782828	Positive	Negative	S100P+SPP1-	ICC037G
-0.345737	0.37164	Negative	Positive	S100P-SPP1+	ICC034G
-0.760318	0.446595	Negative	Positive	S100P-SPP1+	ICC021G
-0.672538	0.402579	Negative	Positive	S100P-SPP1+	ICC020G
-0.704013	-0.614837	Negative	Negative	Others	ICC051G
1.84167	0.483964	Positive	Positive	Others	ICC016G
0.256629	0.106419	Positive	Positive	Others	ICC015G
2.01843	-0.894963	Positive	Negative	S100P+SPP1-	ICC012G
-0.630455	0.69657	Negative	Positive	S100P-SPP1+	ICC028G
-0.667656	-0.0795268	Negative	Negative	Others	ICC022G
0.814123	0.438479	Positive	Positive	Others	ICC047G
-0.856114	0.33369	Negative	Positive	S100P-SPP1+	ICC046G
1.20871	0.097854	Positive	Positive	Others	ICC031G
-0.321105	0.887815	Negative	Positive	S100P-SPP1+	ICC024G
1.61601	0.151275	Positive	Positive	Others	ICC019G
