# Supplementary material for: Single-cell transcriptomic analysis suggests two molecularly distinct subtypes of intrahepatic cholangiocarcinoma
Source: Nat Commun. 2022 Mar 28;13:1642. doi: 10.1038/s41467-022-29164-0 (PMC8960779; doi:10.1038/s41467-022-29164-0)
Supplement: Supplementary file 11 — Supplementary Data 8 [file 41467_2022_29164_MOESM11_ESM.xlsx]

## Sheet: Sheet1
Supplementary Data 8. Anti-human antibodies used in flow cytometry, immunohistochemistry, and Multi-spectral immunohistochemistry.
Antibody	Catalogue	Company
DRAQ5	4084	CST
DAPI	422801	Biolegend
S100P	ab133554	Abcam
SPP1	ab214050	Abcam
Hep-Par1	ab190706	Abcam
MUC5AC	ab3649	Abcam
CCL18	ab104867	Abcam
CD68	76437	CST
CD206	91992	CST
CREB3L1	11235-2-AP	Proteintech
CK19	ab5262	Abcam
ID3	A5375	ABclonal
PDGFRβ	ab32570	Abcam
ARG1	ab133543	Abcam
EPCAM	ab223582	Abcam
PSCA	sc-80654	Santa Cruz Biotechnology
CD3	ab16669	Abcam
CD45	ab40763	Abcam
CD20	ab78237	Abcam
CD56	ab220360	Abcam
FOXP3	ab215206	Abcam
CD4	ab133616	Abcam
CD8	ab237709	Abcam
CD68	ab213363	Abcam
PD1	ab52587	Abcam
