# Supplementary material for: Single-cell transcriptomic analysis suggests two molecularly distinct subtypes of intrahepatic cholangiocarcinoma
Source: Nat Commun. 2022 Mar 28;13:1642. doi: 10.1038/s41467-022-29164-0 (PMC8960779; doi:10.1038/s41467-022-29164-0)
Supplement: Supplementary file 13 — Source Data [file 41467_2022_29164_MOESM13_ESM.xlsx]

## Sheet: Figure 1
Figure 1e
Patient	Source	Monocyte	Macrophage	DC	NK	CD4	Treg	CD8	MAIT	B	Plasma B	Fibroblast	Endothelial
P02	P	0.0222724	0.000451467	0.0120391	0.342965	0.0165538	0.00105342	0.336795	0.179533	0.0863807	0.00165538	0	0.000300978
P02	T	0.0388837	0.0310442	0.0250862	0.13233	0.155848	0.0210097	0.244277	0.0580119	0.285356	0.00250862	0.00250862	0.00313578
P03	P	0.081178	0.00140845	0.0194622	0.220743	0.0276569	0.000512164	0.221511	0.30064	0.120102	0.0021767	0.000640205	0.00396927
P03	T	0.0996088	0.0969004	0.0394222	0.176046	0.1613	0.0391213	0.189889	0.0758351	0.0523623	0.00331026	0.0111345	0.0550707
P04	P	0.0318352	0.00428036	0.0133761	0.0925629	0.0284912	0.00254147	0.747191	0.0592563	0.0132424	0.00227394	0	0.00494917
P04	T	0.122348	0.164786	0.0632054	0.0586907	0.0749436	0.0744921	0.191874	0.0148984	0.076298	0.00677201	0.00541761	0.146275
P06	P	0.162113	0.0030021	0.0549385	0.151306	0.0303212	0.00060042	0.22816	0.337436	0.022816	0.00840588	0	0.00090063
P06	T	0.00444757	0.809223	0.0149813	0.0039794	0.00327715	0.00280899	0.0093633	0.00093633	0.00678839	0.135534	0.00655431	0.00210674
P09	P	0.0242809	0.000747105	0.015876	0.162495	0.0521106	0.00130743	0.65876	0.0255883	0.0552858	0.00298842	0	0.000560329
P09	T	0.00583658	0.127756	0.0311284	0.079118	0.255512	0.105058	0.198444	0.00453956	0.142672	0.00194553	0.00324254	0.0447471
P10	P	0.0360306	0.00060051	0.0112596	0.418556	0.0136616	0.000750638	0.127158	0.351299	0.0348296	0.00510434	0	0.000750638
P10	T	0.101438	0.2324	0.0219531	0.235428	0.0741862	0.0174111	0.155942	0.0605602	0.0492051	0.00302801	0	0.0484481
P12	P	0.221814	0.00734137	0.170425	0.151547	0.0131096	0.000524384	0.248558	0.0928159	0.0435239	0.0445726	0	0.00576822
P12	T	0.0211702	0.26698	0.0161717	0.238459	0.0914437	0.103499	0.224934	0.00411644	0.00793884	0.00823287	0.00147016	0.0155837
P13	P	0.0166987	0.00455419	0.0212529	0.180852	0.0195324	0.00111325	0.711466	0.0069831	0.0275276	0.00860237	0	0.00141686
P13	T	0.0237389	0.326409	0.0155786	0.0890208	0.0430267	0.0363501	0.330861	0.00074184	0.0111276	0.00148368	0.0318991	0.0897626
P14	P	0.103595	0.000353565	0.0305245	0.197761	0.0309959	0.00176783	0.261756	0.332351	0.0332351	0.00636417	0	0.00129641
P14	T	0.0446735	0.049672	0.0190565	0.292721	0.132146	0.0218682	0.25742	0.00437363	0.100281	0.00281162	0.00468604	0.0702905
P15	P	0.0697405	0.00545364	0.0267724	0.277805	0.0292514	0.000165262	0.438109	0.0708974	0.0760205	0.00380102	0	0.00198314
P15	T	0.0982287	0.0319377	0.0158347	0.0319377	0.0762211	0.00724638	0.135802	0.003489	0.0780998	0.00456253	0.0582394	0.4584
P16	P	0.114014	0.0110847	0.0799683	0.21061	0.0673001	0.00316706	0.350752	0.0593824	0.0451306	0.0118765	0.0023753	0.0443389
P16	T	0.0576923	0.103365	0	0.0504808	0.0721154	0.0504808	0.497596	0.00480769	0.0288462	0.0168269	0.0288462	0.0889423
P17	P	0.00522388	0.00671642	0.0350746	0.690796	0.0300995	0.00199005	0.144776	0.0415423	0.0276119	0.0116915	0	0.00447761
P17	T	0.000451128	0.00902256	0.0012782	0.0836842	0.180752	0.00548872	0.69015	0.000977444	0.0194737	0.00285714	0.00330827	0.00255639
P18	P	0.0454307	0.00288866	0.0259979	0.197216	0.039916	0.00131303	0.375525	0.272847	0.0233718	0.0052521	0	0.0102416
P18	T	0.010627	0.0233794	0.010627	0.427205	0.063762	0.0191286	0.157279	0.0042508	0.198725	0.0021254	0.0743889	0.00850159
P19	P	0.0157214	0.00437811	0.0320398	0.170348	0.0270647	0.00079602	0.450746	0.265672	0.0218905	0.00477612	0	0.00656716
P19	T	0.00769823	0.464203	0.120092	0.0338722	0.0361817	0.00307929	0.0646651	0.00307929	0.00307929	0.00923788	0.180908	0.073903

## Sheet: Figure 2
Figure 2e				Figure 2f						Figure 2g and 2i
Month to event	S100P+SPP1-	S100P-SPP1+		Group	CA19-9	CEA	Ki67	Tumor size		Sample	S100P	SPP1	Group	Subtype	OS_event	OS_days
64.7	0			S100P+SPP1-	981.9	6.1	50	5		200643150050_A	-0.799474	2.05472	S100P-SPP1+	Intrahepatic	0	2044
0.233333	1			S100P+SPP1-	10000	44.69	80	13		200643150050_B	-0.791513	2.31272	S100P-SPP1+	Intrahepatic	0	1531
60.0667	0			S100P-SPP1+	9.7	1.56	20	5		200643150050_C	-0.803085	0.412467	S100P-SPP1+	Intrahepatic	0	19
11.4667	1			S100P-SPP1+	299.1	4.47	10	6		200643150050_D	-0.196362	1.19055	Others	Intrahepatic	0	219
5.4	1			S100P+SPP1-	128.8	1.5	80	2		200643150050_E	-0.801641	0.905853	S100P-SPP1+	Intrahepatic	1	777
57.1333	0			S100P-SPP1+	13.3	2.7	10	2.5		200643150050_F	1.85486	-0.802483	S100P+SPP1-	Intrahepatic	1	210
1.56667	1			S100P-SPP1+	7.5	0.8	5	4.5		200643150050_G	0.986881	-0.772115	S100P+SPP1-	Extrahepatic	1	1500
4.43333	1			S100P+SPP1-	7328	63.7	1	4		200643150050_H	-0.671725	0.397875	S100P-SPP1+	Intrahepatic	1	575
42.3	1			S100P-SPP1+	191.3	2.6	30	8		200643150050_I	1.96747	-0.612807	S100P+SPP1-	Extrahepatic	1	419
6.2	1			S100P+SPP1-	4626	14.8	90	7.5		200643150050_J	-0.0902247	-0.419529	S100P+SPP1-	Intrahepatic	1	472
4.1	1			S100P-SPP1+	10.9	5.5	30	3		200643150050_K	-0.211811	-0.720689	S100P+SPP1-	Extrahepatic	1	735
20.0667	1			S100P-SPP1+	4425	4.2	30	10		200643150050_L	-0.431927	-0.830927	S100P+SPP1-	Extrahepatic	1	1210
/	1			S100P-SPP1+	66.7	2.82	20	4.5		200643150051_A	0.238662	-0.758664	S100P+SPP1-	Intrahepatic	0	1037
16.5667	0			S100P-SPP1+	33.6	3.76	20	4		200643150051_B	-0.763179	-0.326112	Others	Intrahepatic	1	542
34.7333	0			S100P-SPP1+	21.2	2.3	10	4		200643150051_C	-0.263531	0.494617	Others	Intrahepatic	1	505
19.8	0			S100P+SPP1-	624.6	4.6	10	7		200643150051_D	-0.316554	-0.76879	S100P+SPP1-	Extrahepatic	1	577
12.2667	1			S100P-SPP1+	6.2	4.2	40	10		200643150051_E	1.03735	-0.527767	S100P+SPP1-	Intrahepatic	0	916
4.96667	1			S100P+SPP1-	8608	42.9	70	5		200643150051_F	0.0150156	-0.433614	S100P+SPP1-	Intrahepatic	1	457
11.9667	1			S100P+SPP1-	1949	1.6	15	5		200643150051_G	0.956926	-0.473046	S100P+SPP1-	Intrahepatic	1	109
4.9	1			S100P+SPP1-	19.2	35.2	30	4		200643150051_H	0.0242688	-0.708294	S100P+SPP1-	Extrahepatic	1	251
41.8333	1			S100P-SPP1+	1.8	1.7	30	4		200643150051_I	1.03735	1.8307	Others	Intrahepatic	1	210
7.5	1			S100P-SPP1+	19	3	60	8		200643150051_J	3.29435	-0.876257	S100P+SPP1-	Intrahepatic	1	180
29.0333	1			S100P-SPP1+	80.9	2.1	20	3		200643150051_K	0.798251	-0.181098	S100P+SPP1-	Extrahepatic	1	609
8.13333	1			S100P+SPP1-	28.9	2.5	30	10		200643150051_L	1.95669	-0.794443	S100P+SPP1-	Extrahepatic	1	340
7.6	1			S100P+SPP1-	10000	8.4	60	12.5		200643150072_A	-0.27422	-0.821235	S100P+SPP1-	Intrahepatic	1	559
44.5667	0			S100P-SPP1+	10.2	2.1	15	4.5		200643150072_B	0.763979	-0.822419	S100P+SPP1-	Extrahepatic	1	256
44.4333	0			S100P-SPP1+	10.4	4.26	20	5		200643150072_D	0.420758	-0.758662	S100P+SPP1-	Extrahepatic	0	1714
6.1	1			S100P+SPP1-	61.1	5.1	30	5		200643150072_E	0.345323	-0.891983	S100P+SPP1-	Extrahepatic	0	1681
3.5	1			S100P+SPP1-			10	4		200643150072_F	0.439608	-0.299051	S100P+SPP1-	Intrahepatic	1	82
4.93333	1			S100P-SPP1+	1	1.8	20	7		200643150072_G	0.845139	-0.635607	S100P+SPP1-	Intrahepatic	1	785
22.4	1			S100P-SPP1+	291	2.1	70	6.5		200643150072_H	0.365795	-0.779104	S100P+SPP1-	Intrahepatic	1	384
6.4	1			S100P-SPP1+	19.2	2.6	20	13		200643150072_I	-0.304875	-0.33527	S100P+SPP1-	Intrahepatic	1	278
6.03333	1			S100P+SPP1-	284	1.7	30	4.5		200643150072_J	-0.79851	1.97418	S100P-SPP1+	Intrahepatic	0	1111
3.7	1			S100P+SPP1-	809.9	3.7	5	2.2		200643150072_K	-0.778238	-0.439367	Others	Intrahepatic	1	115
11.8	1			S100P+SPP1-	10000	20.4	20	6.5		200643150072_L	0.000506227	-0.893814	S100P+SPP1-	Extrahepatic	0	1091
7.33333	1			S100P+SPP1-	10000	16.4	70	3		200647550008_A	0.600083	1.57544	Others	Intrahepatic	1	276
28.1	1			S100P-SPP1+	14.9	3.4	20	5.5		200647550008_B	-0.773209	-0.398171	Others	Intrahepatic	1	362
16.7667	1			S100P+SPP1-			50	4.5		200647550008_C	-0.0719477	-0.80364	S100P+SPP1-	Extrahepatic	1	301
36.7	0			S100P-SPP1+	12.8	1.7	30	9.5		200647550008_D	-0.674302	-0.222924	Others	Intrahepatic	1	539
5.23333	1			S100P+SPP1-	10000	67.9	30	4.5		200647550008_E	-0.792467	-0.779571	Others	Extrahepatic	0	1722
27.3333	0			S100P+SPP1-			10	6.5		200647550008_F	-0.801684	0.405659	S100P-SPP1+	Intrahepatic	0	848
11.3667	1			S100P+SPP1-	564.4	19.4	5	4.5		200647550008_G	1.83819	0.25449	Others	Extrahepatic	0	74
34.5667	0			S100P-SPP1+	0	4.2	10	6		200647550008_H	-0.797293	0.761526	S100P-SPP1+	Intrahepatic	0	1262
16	1			S100P+SPP1-			20	5		200647550008_I	-0.794866	1.10391	S100P-SPP1+	Intrahepatic	0	348
24.8667	0			S100P-SPP1+	40.1	15.8	30	6		200647550008_J	-0.794697	-0.51885	Others	Intrahepatic	0	232
24.6333	0			S100P-SPP1+	6.6	22	60	7		200647550008_K	2.12294	-0.540524	S100P+SPP1-	Extrahepatic	0	898
21.9333	1			S100P-SPP1+	0	0.8	60	10		200647550008_L	-0.802372	-0.510689	Others	Intrahepatic	1	341
23.1333	0			S100P-SPP1+	3183	9.01	40	11		200647720045_A	-0.800993	2.24524	S100P-SPP1+	Intrahepatic	1	26
23.0667	0			S100P+SPP1-	61.1	27.9	40	8		200647720045_B	-0.424336	-0.540743	S100P+SPP1-	Intrahepatic	1	566
22.8667	0			S100P+SPP1-	10000	3	30	7		200647720045_C	-0.791994	0.239684	S100P-SPP1+	Intrahepatic	1	1401
22.8	0			S100P-SPP1+	1920	1.7	30	16		200647720045_D	-0.332017	-0.0482099	Others	Intrahepatic	0	267
11.9333	1			S100P+SPP1-	10000	69.2	20	6		200647720045_E	-0.803296	2.22755	S100P-SPP1+	Intrahepatic	0	3114
11	1			S100P-SPP1+	52.8	0.7	10	8		200647720045_F	-0.370252	0.293675	Others	Intrahepatic	0	3217
20.8333	0			S100P-SPP1+	35.1	4.3	50	4		200647720045_G	-0.803228	0.586526	S100P-SPP1+	Intrahepatic	0	1689
0.6	1			S100P-SPP1+	189.4	8.65	30	6		200647720045_H	0.888927	-0.417756	S100P+SPP1-	Intrahepatic	0	280
11.3667	1			S100P+SPP1-	44.78	4.24	80	8		200647720045_I	-0.802313	1.06051	S100P-SPP1+	Intrahepatic	1	158
19.6667	0			S100P-SPP1+	9.1	1.1	80	3		200647720045_J	-0.801795	0.16492	S100P-SPP1+	Intrahepatic	0	2225
1.96667	1			S100P+SPP1-	29.7	1.2	50	5		200647720045_K	-0.799596	1.91097	S100P-SPP1+	Intrahepatic	0	248
19.0667	0			S100P-SPP1+	9.4	2.5	10	6		200647720045_L	-0.782752	0.493372	S100P-SPP1+	Intrahepatic	0	328
9.16667	1			S100P+SPP1-	1427	2.64	1	4.5		200739030011_A	-0.728391	1.91828	S100P-SPP1+	Intrahepatic	0	406
0.2	1			S100P-SPP1+	12.1	1.9	30	4.5		200739030011_B	-0.801521	-0.417081	Others	Extrahepatic	0	1989
18.3	0			S100P-SPP1+	9.5	1.4	40	11		200739030011_C	0.365795	-0.677793	S100P+SPP1-	Extrahepatic	1	528
6.06667	1			S100P-SPP1+	13.5	3.1	40	7.5		200739030011_D	-0.800754	1.1385	S100P-SPP1+	Intrahepatic	0	1129
9.33333	1			S100P-SPP1+	294.9	17.9	70	6		200739030011_E	-0.799914	0.0240495	S100P-SPP1+	Extrahepatic	0	624
18.0667	0			S100P-SPP1+	5.3	0.9	15	6		200739030011_F	-0.794779	-0.101855	S100P-SPP1+	Intrahepatic	0	415
17.9	0			S100P-SPP1+	8.7	1.76	20	5		200739030011_G	1.64362	-0.895793	S100P+SPP1-	Extrahepatic	1	1760
17.7	0			S100P-SPP1+	54.7	1.3	10	8		200739030011_H	-0.798018	2.18343	S100P-SPP1+	Intrahepatic	1	1119
12.6	1			S100P-SPP1+	9.2	1.5	15	12.5		200739030011_I	0.00836033	-0.893699	S100P+SPP1-	Intrahepatic	1	945
61.6333		0		S100P-SPP1+	0	0.7	50	8		200739030011_J	1.03069	-0.637112	S100P+SPP1-	Intrahepatic	1	154
24.5333		1		S100P+SPP1-	1144	7.3	40	8		200739030011_K	2.51112	-0.724827	S100P+SPP1-	Extrahepatic	1	377
35.6667		1		S100P-SPP1+	8.6	2.4	40	3		200739030011_L	0.213965	-0.496056	S100P+SPP1-	Extrahepatic	1	3
13.2667		1		S100P+SPP1-	10000	453.2	10	4.5		3998386005_A	-0.95854	0.725484	S100P-SPP1+	Intrahepatic	0	381
4.3		1		S100P+SPP1-	964.9	4	60	4		3998386005_B	-0.07314	-0.712528	S100P+SPP1-	Intrahepatic	0	373
17.7333		1		S100P+SPP1-	111	5.4	80	7		3998386005_C	0.530701	-0.862735	S100P+SPP1-	Intrahepatic	1	64
25.8		1		S100P+SPP1-	2598	167	40	6		3998386005_D	0.273035	-0.437695	S100P+SPP1-	Intrahepatic	1	157
8.43333		1		S100P-SPP1+	232.6	4.9	40	8		3998386005_E	0.292929	-0.932186	S100P+SPP1-	Intrahepatic	1	177
57.6333		0		S100P-SPP1+	\	\	20	9.5		3998386005_F	0.89054	0.299492	Others	Intrahepatic	1	167
59.6		0		S100P-SPP1+	12.3	1.67	30	5		3998386005_G	1.44707	-0.570517	S100P+SPP1-	Extrahepatic	1	625
25.6		1		S100P-SPP1+	20.5	1.13	30	10		3998386005_H	-0.603995	-1.01577	S100P+SPP1-	Extrahepatic	1	440
53		0		S100P-SPP1+	44.5	2.29	30	8		3998386005_I	0.0320067	-0.789318	S100P+SPP1-	Extrahepatic	1	30
5.9		1		S100P+SPP1-	5980	2.68	40	8		3998386005_J	-0.663997	-0.971111	Others	Extrahepatic	1	360
53.0667		0		S100P+SPP1-	9014	7.55	20	4		3998386005_K	0.937276	-0.848442	S100P+SPP1-	Intrahepatic	1	154
32.8333		1		S100P-SPP1+	43.7	1.5	60	7		3998386005_L	-0.13106	0.278319	Others	Extrahepatic	1	456
19.2333		1		S100P-SPP1+	\	38.4	10	11.5		3998386019_A	1.40905	-0.522046	S100P+SPP1-	Intrahepatic	1	266
5.5		1		S100P+SPP1-	0.8	140.7	50	4		3998386019_B	0.174324	-0.761268	S100P+SPP1-	Intrahepatic	0	1168
42.1667		1		S100P+SPP1-	\	\	50	5		3998386019_C	0.100227	-0.443526	S100P+SPP1-	Intrahepatic	1	228
11.4		1		S100P+SPP1-	921.4	9.1	40	9		3998386019_D	-0.846414	-0.899875	Others	Extrahepatic	1	307
12.2333		1		S100P-SPP1+	41.7	1.2	20	13		3998386019_E	-0.077301	-1.06018	S100P+SPP1-	Extrahepatic	0	1027
		1		S100P-SPP1+	25.5	0.7	20	10		3998386019_F	-0.332502	-0.626903	S100P+SPP1-	Extrahepatic	1	475
46.5333		0		S100P+SPP1-	1195	1.5	20	5		3998386019_G	-0.187046	-0.798807	S100P+SPP1-	Intrahepatic	1	149
38.7667		1		S100P-SPP1+	98	3.5	20	6.5		3998386019_H	0.109131	-0.952712	S100P+SPP1-	Intrahepatic	1	557
48.3667		0		S100P+SPP1-	138	2.4	40	3		3998386019_I	1.73724	-1.00316	S100P+SPP1-	Intrahepatic	0	2255
5.9		1		S100P-SPP1+	449.1	52.1	70	10		3998386019_J	1.71229	-0.856618	S100P+SPP1-	Intrahepatic	0	2099
14.4333		1		S100P-SPP1+	15.6	3.5	25	8		3998386024_A	-0.948374	1.32166	S100P-SPP1+	Intrahepatic	0	2150
45.1		0		S100P+SPP1-	0.6	0.9	50	3		3998386024_B	-0.955434	1.03543	S100P-SPP1+	Intrahepatic	1	91
6.56667		1		S100P-SPP1+	77.7	5.4	30	4		3998386024_C	-0.941349	1.29197	S100P-SPP1+	Intrahepatic	0	841
41.8		0		S100P+SPP1-	9.5	2.6	30	4		3998386024_D	-0.946238	1.49608	S100P-SPP1+	Intrahepatic	0	517
9.46667		1		S100P-SPP1+	4	2.4	20	9		3998386024_E	-0.957779	2.12835	S100P-SPP1+	Intrahepatic	0	1540
19.4		1		S100P+SPP1-	470.6	12.4	60	1.5		3998386024_F	0.337773	-1.03576	S100P+SPP1-	Intrahepatic	0	982
12.3		1		S100P-SPP1+	60	1.3	60	5		3998386024_G	2.46202	-0.368463	S100P+SPP1-	Intrahepatic	0	1114
6.96667		1		S100P-SPP1+	10.3	0.7	20	11		3998386024_H	-0.951729	1.09434	S100P-SPP1+	Intrahepatic	0	990
15.7		1		S100P-SPP1+	20.2	2.5	20	1.6		3998386024_I	-0.953036	2.27832	S100P-SPP1+	Intrahepatic	0	867
43.5		0		S100P+SPP1-	613.6	32.7	70	5		3998386024_J	-0.954924	0.194383	S100P-SPP1+	Intrahepatic	1	540
		1		S100P-SPP1+	51.15	0	50	7		3998386024_K	0.0533855	-1.01468	S100P+SPP1-	Extrahepatic	0	129
43.4		0		S100P-SPP1+	\	\	40	2.5		3998386024_L	-0.950574	1.55815	S100P-SPP1+	Intrahepatic	0	554
43.3		0		S100P-SPP1+	35	2.8	30	15		3998386026_A	2.92481	-1.00769	S100P+SPP1-	Extrahepatic	1	603
16.4		1		S100P-SPP1+	9.1	1.9	20	4.5		3998386026_B	-0.89971	-0.567397	Others	Extrahepatic	1	93
27.5333		1		S100P-SPP1+	240.1	1.4	20	6		3998386026_D	-0.949378	1.81127	S100P-SPP1+	Intrahepatic	1	9
19.1		0		S100P-SPP1+	1635	4.5	20	9		3998386026_F	-0.486074	-1.05009	S100P+SPP1-	Extrahepatic	1	2304
42.8667		0		S100P-SPP1+	7.1	1.8	5	8		3998386026_G	-0.389119	-0.189803	S100P+SPP1-	Intrahepatic	0	232
8.56667		1		S100P-SPP1+	\	\	25	3		3998386026_H	-0.956494	1.35372	S100P-SPP1+	Intrahepatic	0	1154
17.6667		1		S100P-SPP1+	24.9	1.4	10	5.5		3998386026_I	-0.958131	1.71489	S100P-SPP1+	Intrahepatic	0	858
43.9667		0		S100P-SPP1+	113.8	10.5	20	10		3998386026_J	-0.959116	-0.576257	Others	Intrahepatic	0	2848
9.66667		1		S100P-SPP1+	21.5	2	30	3		3998386026_K	-0.381016	-0.242355	S100P+SPP1-	Intrahepatic	0	523
9.66667		1		S100P-SPP1+	218	22.7	50	10.5		3998386026_L	-0.950243	-0.975154	Others	Intrahepatic	1	1381
10.7		1		S100P-SPP1+	7.2	2.2	30	2.5
15.5		1		S100P-SPP1+	414.5	3.8	20	4
30.5333		1		S100P+SPP1-	50.1	1.2	15	4
9.36667		1		S100P-SPP1+	0.7	1.2	15	5
17		1		S100P-SPP1+	10	1.7	10	5
11.8		1		S100P-SPP1+	18.3	1.6	40	2.5
11.4667		1		S100P-SPP1+	29	2.1	30	3
34.7		0		S100P+SPP1-	1091	36.6	15	6
11.3333		1		S100P-SPP1+	1.9	24	30	2.5
12.9667		1		S100P-SPP1+	1.9	7.6	20	2.8
34.3333		0		S100P+SPP1-	1472	5.4	60	4.5
34.6333		0		S100P-SPP1+	233.7	2.3	20	4.5
		1		S100P-SPP1+	69.5	0.8	30	13.5
22.8667		0		S100P+SPP1-	37	29.9	60	4.8
5.83333		1		S100P-SPP1+	15.8	4.4	10	4
27.7333		0		S100P-SPP1+	84.4	5.4	20	12
2.66667		1		S100P+SPP1-	5.7	2	20	3
27.3333		0		S100P-SPP1+	42.2	2	80	12
47.5		0		S100P+SPP1-	15.2	4.2	40	4.3
27.1		0		S100P-SPP1+	299	7.9	50	5
27.0667		0		S100P+SPP1-	211.5	5.6	20	3
25.9		0		S100P+SPP1-	244.9	0.9	50	1.5
25.5		0		S100P-SPP1+	88.2	2.5	40	5
25.4333		0		S100P-SPP1+	24.5	1.7	30	7.5
25.2		0		S100P-SPP1+	27.2	4.9	25	6
24.9333		0		S100P-SPP1+	65.3	9.3	5	14
24.8333		0		S100P+SPP1-	5966	87.2	40	10
20.2667		1		S100P-SPP1+	50.9	2.6	40	6
24.7		0		S100P-SPP1+	1.6	3.1	35	11
24.6667		0		S100P-SPP1+	1.3	9.7	80	3
24.2333		0		S100P-SPP1+	5395	7.9	70	12
11.9667		1		S100P+SPP1-	2388	5.9	70	4
23.3		0		S100P-SPP1+	137.8	1	65	5
23.1333		0		S100P+SPP1-	133.2	20.9	50	6
14.1667		1		S100P-SPP1+	9.3	1.3	55	6.5
11.5667		1		S100P-SPP1+	49.4	2.5	40	2.1
19.2333		1		S100P-SPP1+	74.6	1.5	25	11
22.8333		0		S100P-SPP1+	42.8	1	20	10
22.4667		0		S100P-SPP1+	12.3	2.1	55	5
2.23333		1		S100P-SPP1+	49.2	5.5	20	7
4.83333		1		S100P+SPP1-	10000	34.8	70	9
22.3		0		S100P-SPP1+	182.7	1.5	30	2.5
21.0667		0		S100P+SPP1-	948.1	1.8	40	3.5
21.0333		0		S100P-SPP1+	44.1	4.2	60	5
21		0		S100P+SPP1-	10000	21.5	60	8
13.8		1		S100P-SPP1+	17.6	1.4	40	5
21.6667		1		S100P-SPP1+	100.4	1.6	25	6.5
13.2667		1		S100P+SPP1-	1952	3.4	10	3
20.4667		0		S100P+SPP1-	1027	2	35	2.1
20.3		0		S100P+SPP1-	2613	4.9	55	6
20.2333		0		S100P+SPP1-	5.1	1.4	40	2.5
13.4		1		S100P+SPP1-	10000	154.4	70	8
19.9667		0		S100P-SPP1+	15.9	2	30	4
19.4333		1		S100P-SPP1+	105.5	1.3	40	4.5
19.3667		0		S100P+SPP1-	5143	3.3	20	4
9		1		S100P+SPP1-	39.7	911.3	20	7
0.6		1		S100P-SPP1+	26.5	1.6	20	2.6
18.1		0		S100P-SPP1+	44.2	6.6	30	6.5
18.0667		0		S100P-SPP1+	37.5	2.8	70	5
18		0		S100P+SPP1-	116.3	7.8	25	6
17.9333		0		S100P-SPP1+	5.4	2	20	5
17.9		0		S100P+SPP1-	10000	15	25	12
16.3667		0		S100P-SPP1+	129	6	15	8
17.4		0		S100P-SPP1+	17.5	0.9	15	2.5
17.2667		0		S100P-SPP1+	5.8	2.3	10	5
17.2667		0		S100P-SPP1+	16.2	1.2	70	5
8.83333		1		S100P-SPP1+	17.9	5.2	20	9
17.2333		0		S100P-SPP1+	159.1	1.6	10	11
16.8333		0		S100P+SPP1-	9922	131	40	6.5
16.7333		0		S100P-SPP1+	16.8	3	60	3
20.7667		0		S100P-SPP1+	48.8	2.7	50	4

## Sheet: Figure 3
Figure 3a					Figure 3d					Figure 3e						Figure 3g							Figure 3h
Sample	Subtype	Genomic_het	Transcriptomic_het		CB	CREB3L1	S100P	Class			CREB3L1 0ng	CREB3L1 50ng	CREB3L1 100ng	CREB3L1 200ng			HuCCT1-Si-Ctl	HuCCT1-Si-CREB3L1		RBE-Si-Ctl	RBE-Si-CREB3L1		Ensembl_ID	base Mean	log2 FoldChange	p-value	p-adj	Si-Ctl-1	Si-Ctl-2	Si-Ctl-3	Si-CREB3L1-1	Si-CREB3L1-2	Si-CREB3L1-3	Symbol	Description	Type_of_gene	ENTREZID
P02T	S100P+SPP1-	0.627451	14.4643		P02T_AAACCCAGTTCACGAT	0	3.98836	NP		Relative luciferase activity	1	1.84272	5.62233	5.92913		Number of cells	380	220	Number of cells	350	200		ENSG00000137812	844.941	1.581	6.85162e-16	1.78238e-11	426.058	360.775	484.488	1317.32	992.685	1488.32	KNL1	kinetochore scaffold 1	protein-coding	57082
P03T	S100P+SPP1-	0.239669	16.2969		P02T_AAACCCATCCAACTAG	3.09766	3.09766	PP		Relative luciferase activity	1	1.72711	5.24506	5.71364		Number of cells	328	176	Number of cells	320	162		ENSG00000066279	1405.25	1.79076	2.3095e-15	3.00397e-11	619.538	530.23	741.873	2247.9	1537.62	2754.36	ASPM	abnormal spindle microtubule assembly	protein-coding	259266
P04T	S100P+SPP1-	0.428571	17.8748		P02T_AAACCCATCTACCTTA	1.82375	3.08101	PP		Relative luciferase activity	1	1.79821	5.23857	5.78744		Number of cells	400	270	Number of cells	344	170		ENSG00000126777	3475.21	1.60025	6.23589e-13	4.40889e-09	1929.79	1500.5	1742.21	5651.77	3529.14	6497.83	KTN1	kinectin 1	protein-coding	3895
P06T	S100P+SPP1-	0.486486	18.4496		P02T_AAACCCATCTTTCAGT	2.30025	5.54259	PP		Relative luciferase activity	1	1.77277	5.10698	5.76658		Number of cells	368	254	Number of cells	316	182		ENSG00000076770	183.218	1.63135	8.33115e-13	4.40889e-09	95.2365	77.4391	96.2488	259.538	230.027	340.821	MBNL3	muscleblind like splicing regulator 3	protein-coding	55796
P09T	S100P-SPP1+	0.6	13.9376		P02T_AAACGAAAGGCCTTGC	0	3.34339	NP		Relative luciferase activity	1	2.14146	5.66281	5.121		Number of cells	384	260	Number of cells	322	168		ENSG00000115464	1666.22	1.35564	1.00171e-12	4.40889e-09	1033.57	828.143	948.429	2629.53	1810.7	2746.95	USP34	ubiquitin specific peptidase 34	protein-coding	9736
P10T	S100P-SPP1+	0.637931	14.6148		P02T_AAAGAACAGCCGTTGC	1.71656	3.34612	PP		Relative luciferase activity	1	2.17512	6.34839	5.59539		Number of cells	362	198	Number of cells	358	196		ENSG00000136824	1372	1.47355	1.01689e-12	4.40889e-09	820.036	612.224	748.361	2164.24	1484.72	2402.42	SMC2	structural maintenance of chromosomes 2	protein-coding	10592
P12T	S100P-SPP1+	0.515152	15.1462		P02T_AAAGAACCAGGTCCCA	0	4.61137	NP		Relative luciferase activity	1	2.1386	5.79211	5.35439									ENSG00000134318	2015.89	1.44136	1.23878e-12	4.60365e-09	1183.94	876.428	1196.08	3055.54	2254.76	3528.61	ROCK2	Rho associated coiled-coil containing protein kinase 2	protein-coding	9475
P13T	S100P-SPP1+	0.5	12.1556		P02T_AAAGAACGTAATGCGG	0	2.44829	NP		Relative luciferase activity	1	2.03846	5.45499	4.86989									ENSG00000127914	366.365	1.41527	3.10773e-12	1.01056e-08	195.485	187.676	217.371	607.011	403.471	587.176	AKAP9	A-kinase anchoring protein 9	protein-coding	10142
P14T	S100P-SPP1+	0.48	13.6714		P02T_AAAGAACGTTAATCGC	0	5.2196	NP		Relative luciferase activity	1	1.74497	5.52061	6.02301									ENSG00000144674	793.951	1.4722	4.04213e-12	1.16835e-08	415.03	385.373	462.859	1313.91	820.472	1366.06	GOLGA4	golgin A4	protein-coding	2803
P15T	S100P-SPP1+	0.87234	13.1256		P02T_AAAGAACGTTGGCCTG	2.65318	3.98521	PP		Relative luciferase activity	1	1.73346	5.49816	5.85662									ENSG00000170759	2408.47	1.53928	6.0675e-12	1.5784e-08	1256.12	947.49	1496.72	3248.49	2883.34	4618.69	KIF5B	kinesin family member 5B	protein-coding	3799
P16T	S100P+SPP1-	0.442623	16.6624		P02T_AAAGGATAGGTGGGTT	0	0	NN		Relative luciferase activity	1	1.83237	5.69846	6.2659									ENSG00000067900	1104.27	1.3583	8.56442e-12	1.87124e-08	641.593	549.362	669.416	1683.58	1178.43	1903.23	ROCK1	Rho associated coiled-coil containing protein kinase 1	protein-coding	6093
P17T	S100P+SPP1-	0.75	16.3009		P02T_AAAGGGCCACTCTCGT	0	3.18266	NP		Relative luciferase activity	1	1.72857	5.34554	5.97679									ENSG00000047410	1576.24	1.53417	8.63183e-12	1.87124e-08	853.118	677.82	897.601	2554.4	1601.58	2872.9	TPR	translocated promoter region, nuclear basket protein	protein-coding	7175
P18T	S100P+SPP1-	0.88978	15.1126		P02T_AAAGGGCGTTAAGTCC	1.37655	4.04765	PP															ENSG00000145734	1135.86	1.61099	1.09457e-11	2.16242e-08	609.513	452.791	619.669	1849.21	1146.45	2137.54	BDP1	B double prime 1, subunit of RNA polymerase III transcription initiation factor IIIB	protein-coding	55814
P19T	S100P-SPP1+	0.344828	13.6482		P02T_AAAGGGCTCAGGAGAC	2.65555	0	PN															ENSG00000164190	1965.34	1.45223	1.16375e-11	2.16242e-08	1096.72	975.732	1084.69	3251.05	1946.01	3437.85	NIPBL	NIPBL cohesin loading factor	protein-coding	25836
					P02T_AAAGGTAAGATGCGAC	3.09002	3.4802	PP															ENSG00000085224	910.165	1.56511	1.57492e-11	2.73133e-08	518.287	386.284	475.837	1476.12	918.88	1685.58	ATRX	ATRX chromatin remodeler	protein-coding	546
					P02T_AAAGGTACAAAGTGTA	0	4.09241	NP															ENSG00000173230	697.117	1.41218	2.11072e-11	3.43177e-08	407.011	358.953	377.425	1248.17	723.295	1067.85	GOLGB1	golgin B1	protein-coding	2804
					P02T_AAAGGTACAGTCGGTC	2.77154	4.32963	PP															ENSG00000153201	3520.36	1.55667	3.26197e-11	4.99158e-08	1954.85	1448.57	1956.34	5745.69	3472.55	6544.14	RANBP2	RAN binding protein 2	protein-coding	5903
					P02T_AAAGTCCAGCAGGTCA	2.99739	4.56607	PP															ENSG00000139618	215.032	1.90694	3.60004e-11	5.20286e-08	86.2141	68.3286	117.878	291.126	257.09	469.556	BRCA2	BRCA2 DNA repair associated	protein-coding	675
					P02T_AAAGTCCTCCCGAACG	3.72282	3.39596	PP															ENSG00000144357	595.489	1.23712	3.86651e-11	5.28887e-08	386.961	324.333	353.633	768.368	709.764	1029.87	UBR3	ubiquitin protein ligase E3 component n-recognin 3	protein-coding	130507
					P02T_AAAGTCCTCTTGGTCC	2.89765	4.19116	PP															ENSG00000009413	510.01	1.57251	4.33412e-11	5.28887e-08	280.697	211.363	279.013	869.963	514.179	904.844	REV3L	REV3 like, DNA directed polymerase zeta catalytic subunit	protein-coding	5980
					P02T_AAAGTGAAGATAGTCA	0	5.16675	NP															ENSG00000117724	1901.19	1.6683	4.43292e-11	5.28887e-08	817.029	710.617	1203.65	3082.86	1986.6	3606.41	CENPF	centromere protein F	protein-coding	1063
					P02T_AAAGTGAAGTTGTCAC	3.09223	3.94085	PP															ENSG00000151422	660.582	1.38135	4.47279e-11	5.28887e-08	375.933	306.112	418.52	928.018	746.667	1188.24	FER	FER tyrosine kinase	protein-coding	2241
					P02T_AAAGTGACAGAGAAAG	0	4.01845	NP															ENSG00000162614	278.081	1.32854	6.68537e-11	7.3653e-08	178.443	137.568	160.054	416.626	321.054	454.737	NEXN	nexilin F-actin binding protein	protein-coding	91624
					P02T_AAAGTGAGTTGCAACT	0	5.40552	NP															ENSG00000174373	618.465	1.21344	6.79508e-11	7.3653e-08	427.06	336.177	355.796	924.603	693.773	973.378	RALGAPA1	Ral GTPase activating protein catalytic subunit alpha 1	protein-coding	253959
					P02T_AAAGTGAGTTGTAGCT	1.72702	4.25359	PP															ENSG00000164631	585.78	1.2568	8.27759e-11	8.375e-08	380.946	308.845	348.226	908.382	634.728	933.554	ZNF12	zinc finger protein 12	protein-coding	7559
					P02T_AAATGGACACTGTGTA	0	0	NN															ENSG00000145012	2497.45	1.01387	8.37049e-11	8.375e-08	1907.74	1474.08	1582.16	3540.47	2935	3545.28	LPP	LIM domain containing preferred translocation partner in lipoma	protein-coding	4026
					P02T_AAATGGAGTACCGGAA	1.45596	4.15078	PP															ENSG00000038219	1359.52	1.31775	8.84549e-11	8.39655e-08	832.066	668.709	835.958	2117.28	1418.3	2284.8	BOD1L1	biorientation of chromosomes in cell division 1 like 1	protein-coding	259282
					P02T_AACAAAGCATTAGGCT	2.25119	3.95114	PP															ENSG00000060749	2012.08	1.22278	9.03757e-11	8.39655e-08	1324.29	1000.33	1297.74	2831.01	2264.6	3354.5	QSER1	glutamine and serine rich 1	protein-coding	79832
					P02T_AACAAAGGTTACCCAA	3.65934	4.28713	PP															ENSG00000105810	3924.46	1.16977	1.05457e-10	9.38712e-08	2865.11	2159.18	2222.37	6061.57	4381.59	5856.94	CDK6	cyclin dependent kinase 6	protein-coding	1021
					P02T_AACAAAGTCTAAGAAG	0	3.41188	NP															ENSG00000080345	1352.07	1.61338	1.08255e-10	9.38712e-08	737.832	534.785	726.732	2194.97	1298.98	2619.14	RIF1	replication timing regulatory factor 1	protein-coding	55183
					P02T_AACAACCAGCACTCAT	2.31204	3.62114	PP															ENSG00000182903	230.339	1.46083	1.15484e-10	9.65557e-08	121.301	114.792	133.018	344.912	252.169	415.839	ZNF721	zinc finger protein 721	protein-coding	170960
					P02T_AACAACCGTAGACGTG	2.30674	4.84876	PP															ENSG00000146414	354.977	1.26127	1.18774e-10	9.65557e-08	225.56	184.032	218.452	525.051	399.78	576.988	SHPRH	SNF2 histone linker PHD RING helicase	protein-coding	257218
					P02T_AACAACCGTCCGTACG	0	3.81179	NP															ENSG00000177034	851.355	1.16898	1.47228e-10	1.14229e-07	596.481	442.769	534.235	1161.09	996.376	1377.18	MTX3	metaxin 3	protein-coding	345778
					P02T_AACAACCGTTGGCCGT	0	3.38158	NP															ENSG00000138398	881.338	1.43451	1.49296e-10	1.14229e-07	567.409	406.327	455.289	1439.41	905.349	1514.25	PPIG	peptidylprolyl isomerase G	protein-coding	9360
					P02T_AACAACCTCTGAGAGG	2.25154	4.29415	PP															ENSG00000102189	493.998	1.64355	1.62385e-10	1.20694e-07	269.67	190.409	259.547	793.127	487.117	964.117	EEA1	early endosome antigen 1	protein-coding	8411
					P02T_AACAAGATCAACTGAC	3.45999	3.85492	PP															ENSG00000122482	747.818	1.47376	2.06899e-10	1.49507e-07	431.07	313.4	444.475	1107.3	792.18	1398.48	ZNF644	zinc finger protein 644	protein-coding	84146
					P02T_AACAAGATCCATAGAC	3.09132	4.31109	PP															ENSG00000163848	634.656	1.26505	2.47935e-10	1.74318e-07	429.065	318.867	372.018	951.069	695.003	1041.91	ZNF148	zinc finger protein 148	protein-coding	7707
					P02T_AACAGGGAGTCCCAGC	2.09692	4.57887	PP															ENSG00000187240	471.677	1.57178	2.76715e-10	1.89433e-07	243.605	212.274	257.384	722.266	460.055	934.48	DYNC2H1	dynein cytoplasmic 2 heavy chain 1	protein-coding	79659
					P02T_AACAGGGAGTTGGCTT	0	2.10634	NP															ENSG00000151012	2076.23	1.25777	2.86161e-10	1.90876e-07	1511.75	1113.3	1049	3224.58	2305.2	3253.55	SLC7A11	solute carrier family 7 member 11	protein-coding	23657
					P02T_AACAGGGGTTAGAGAT	0	3.86875	NP															ENSG00000113594	4653.07	1.31533	3.4241e-10	2.22686e-07	3102.7	2260.31	2640.89	7208.15	4785.06	7921.32	LIFR	LIF receptor subunit alpha	protein-coding	3977
					P02T_AACAGGGTCATTGTGG	2.11405	3.79976	PP															ENSG00000108055	1860.24	1.41793	4.74623e-10	2.93677e-07	1113.77	856.385	1070.63	3118.72	1798.4	3203.54	SMC3	structural maintenance of chromosomes 3	protein-coding	9126
					P02T_AACAGGGTCTTCCGTG	2.44608	2.82224	PP															ENSG00000134982	670.476	1.47559	4.99227e-10	2.93677e-07	373.928	299.735	391.484	1165.36	649.489	1142.86	APC	APC regulator of WNT signaling pathway	protein-coding	324
					P02T_AACCAACGTCCGGACT	0	0	NN															ENSG00000173145	1351.27	0.968024	5.0769e-10	2.93677e-07	945.347	842.719	955.999	1894.45	1498.25	1970.84	NOC3L	NOC3 like DNA replication regulator	protein-coding	64318
					P02T_AACCAACGTGCTAGCC	2.77508	3.83124	PP															ENSG00000118193	737.868	1.44054	5.07877e-10	2.93677e-07	400.996	303.379	488.814	1055.23	826.623	1352.17	KIF14	kinesin family member 14	protein-coding	9928
					P02T_AACCAACGTTGGGACA	0	4.1383	NP															ENSG00000116539	1037.94	0.973024	5.08014e-10	2.93677e-07	728.81	648.666	725.651	1412.94	1164.9	1546.66	ASH1L	ASH1 like histone lysine methyltransferase	protein-coding	55870
					P02T_AACCACAGTAGGATAT	0	5.47495	NP															ENSG00000108021	2482.26	1.15015	5.33917e-10	2.95557e-07	1606.99	1399.37	1621.09	3430.34	2649.62	4186.18	TASOR2	transcription activation suppressor family member 2	protein-coding	54906
					P02T_AACCATGCAGTGCCTG	2.55859	4.22731	PP															ENSG00000107890	105.22	1.68009	5.33988e-10	2.95557e-07	49.122	46.4634	55.1538	163.065	119.319	198.195	ANKRD26	ankyrin repeat domain 26	protein-coding	22852
					P02T_AACCATGGTAACTTCG	2.26422	3.56938	PP															ENSG00000011426	3992.82	1.19051	5.85091e-10	3.1066e-07	2740.8	2088.12	2471.11	6089.74	4193.39	6373.73	ANLN	anillin actin binding protein	protein-coding	54443
					P02T_AACCCAAAGAAGCGGG	1.61432	5.0365	PP															ENSG00000113810	2607.21	1.36311	5.85159e-10	3.1066e-07	1631.05	1121.5	1627.58	3673.65	2855.05	4734.45	SMC4	structural maintenance of chromosomes 4	protein-coding	10051
					P02T_AACCCAAAGTCTGCGC	0	3.90113	NP															ENSG00000113240	413.58	1.08931	6.71973e-10	3.48425e-07	309.769	232.317	251.977	566.885	505.568	614.96	CLK4	CDC like kinase 4	protein-coding	57396
					P02T_AACCCAACAACATACC	3.77046	5.07517	PP															ENSG00000131747	5006.35	1.32329	6.83081e-10	3.48425e-07	3244.05	2509.94	2823.66	8212.15	4916.68	8331.6	TOP2A	DNA topoisomerase II alpha	protein-coding	7153
					P02T_AACCCAACACCGTCGA	2.91369	4.81196	PP															ENSG00000120800	2779.44	1.13956	7.49255e-10	3.70574e-07	1764.38	1510.52	1932.55	3484.12	3226.54	4758.53	UTP20	UTP20 small subunit processome component	protein-coding	27340
					P02T_AACCCAACAGGTGACA	2.72772	4.74826	PP															ENSG00000138688	463.366	1.41977	7.54995e-10	3.70574e-07	275.684	228.673	253.059	811.909	455.135	755.734	KIAA1109	KIAA1109	protein-coding	84162
					P02T_AACCCAATCCTATTTG	0	4.45941	NP															ENSG00000005810	1769.78	1.08861	8.95999e-10	4.31639e-07	1223.04	984.843	1189.59	2462.19	1939.86	2819.19	MYCBP2	MYC binding protein 2	protein-coding	23077
					P02T_AACCTGAAGCAAGTGC	0	4.30195	NP															ENSG00000138182	732.943	1.74838	9.31797e-10	4.40723e-07	331.824	249.627	428.253	1105.6	709.764	1572.59	KIF20B	kinesin family member 20B	protein-coding	9585
					P02T_AACCTGAAGTATGATG	0	4.22931	NP															ENSG00000100852	304.909	1.57888	1.06142e-09	4.84478e-07	180.448	126.636	152.484	457.606	311.214	601.068	ARHGAP5	Rho GTPase activating protein 5	protein-coding	394
					P02T_AACCTGACATACATCG	0	0	NN															ENSG00000029363	3460.86	1.49277	1.06155e-09	4.84478e-07	1837.56	1342.88	2264.55	4126.14	4290.57	6903.48	BCLAF1	BCL2 associated transcription factor 1	protein-coding	9774
					P02T_AACCTGATCACGACTA	0	0	NN															ENSG00000080200	208.572	1.5886	1.10966e-09	4.977e-07	111.276	88.3716	113.552	372.232	206.656	359.344	CRYBG3	crystallin beta-gamma domain containing 3	protein-coding	131544
					P02T_AACCTGATCCTACACC	0	3.95184	NP															ENSG00000089048	351.243	1.68844	1.31099e-09	5.78037e-07	170.423	110.237	219.534	582.252	377.639	647.375	ESF1	ESF1 nucleolar pre-rRNA processing protein homolog	protein-coding	51575
					P02T_AACCTGATCTCGGTAA	2.87511	3.41025	PP															ENSG00000121621	472.646	1.61406	1.34382e-09	5.82141e-07	266.662	173.099	259.547	754.708	464.975	916.884	KIF18A	kinesin family member 18A	protein-coding	81930
					P02T_AACCTTTGTCGCCACA	1.72449	4.31421	PP															ENSG00000101596	2295.32	1.28111	1.36847e-09	5.82141e-07	1605.99	1049.53	1360.46	3432.9	2486.02	3837.02	SMCHD1	structural maintenance of chromosomes flexible hinge domain containing 1	protein-coding	23347
					P02T_AACCTTTGTTCGGTTA	1.71346	4.01778	PP															ENSG00000177853	119.423	1.79027	1.38743e-09	5.82141e-07	68.1693	40.0861	52.9909	176.725	137.77	240.798	ZNF518A	zinc finger protein 518A	protein-coding	9849
					P02T_AACGGGACAAGGTCGA	0	2.20948	NP															ENSG00000157106	4311.49	0.983342	1.57657e-09	6.50998e-07	3170.87	2647.51	2872.32	5851.55	4718.64	6608.04	SMG1	SMG1 nonsense mediated mRNA decay associated PI3K related kinase	protein-coding	23049
					P02T_AACGGGATCTCGCTTG	0	4.02189	NP															ENSG00000156802	2669.54	1.26354	1.70657e-09	6.93667e-07	1823.53	1347.44	1539.98	4296.88	2696.37	4313.06	ATAD2	ATPase family AAA domain containing 2	protein-coding	29028
					P02T_AACGTCAGTGTCCACG	1.7293	4.6348	PP															ENSG00000078177	184.661	1.61648	1.76943e-09	7.06214e-07	114.284	63.7734	95.1673	270.636	217.727	346.378	N4BP2	NEDD4 binding protein 2	protein-coding	55728
					P02T_AACTTCTAGGCATTTC	2.31966	2.9624	PP															ENSG00000188419	609.849	1.21054	1.79173e-09	7.06214e-07	415.03	335.266	354.715	901.552	642.109	1010.42	CHM	CHM Rab escort protein	protein-coding	1121
					P02T_AACTTCTTCCTCTCGA	3.44093	4.11793	PP															ENSG00000146247	1072.1	1.5617	1.88271e-09	7.30997e-07	611.518	412.705	604.529	1712.61	1018.52	2072.71	PHIP	pleckstrin homology domain interacting protein	protein-coding	55023
					P02T_AAGAACAGTGCCTACG	3.27214	0	PN															ENSG00000136051	1129.67	1.35913	1.95198e-09	7.46747e-07	784.949	485.589	631.565	1679.31	1227.63	1968.98	WASHC4	WASH complex subunit 4	protein-coding	23325
					P02T_AAGACAACAAGCGGAT	0	4.73428	NP															ENSG00000168813	443.143	1.33167	2.06084e-09	7.76968e-07	299.744	210.452	246.57	598.473	500.648	802.968	ZNF507	zinc finger protein 507	protein-coding	22847
					P02T_AAGACAACAGGCCTGT	2.40865	4.2013	PP															ENSG00000152404	342.46	1.23313	2.13992e-09	7.95257e-07	226.563	163.989	223.86	511.392	389.94	539.016	CWF19L2	CWF19 like cell cycle control factor 2	protein-coding	143884
					P02T_AAGACAAGTGAATTAG	0	4.70582	NP															ENSG00000051341	524.035	1.17922	2.21425e-09	8.11287e-07	352.876	275.136	336.33	770.929	567.073	841.866	POLQ	DNA polymerase theta	protein-coding	10721
					P02T_AAGACAATCGTGTCAA	0	2.41377	NP															ENSG00000174799	256.449	1.3106	2.30369e-09	8.32336e-07	154.383	133.924	154.647	364.548	279.231	451.959	CEP135	centrosomal protein 135	protein-coding	9662
					P02T_AAGACTCAGACATACA	0	0	NN															ENSG00000134352	1598.84	1.40037	2.55332e-09	9.09892e-07	1017.53	756.17	862.995	2722.58	1508.09	2725.64	IL6ST	interleukin 6 signal transducer	protein-coding	3572
					P02T_AAGACTCAGGAGCAAA	2.53996	5.41976	PP															ENSG00000114346	2267.65	1.30217	2.87781e-09	1.01167e-06	1455.61	1034.95	1436.16	3176.77	2406.06	4096.34	ECT2	epithelial cell transforming 2	protein-coding	1894
					P02T_AAGACTCGTTATGGTC	2.66048	4.27598	PP															ENSG00000117155	808.725	1.02277	3.00752e-09	1.04317e-06	596.481	489.233	515.85	1156.82	888.128	1205.84	SSX2IP	SSX family member 2 interacting protein	protein-coding	117178
					P02T_AAGATAGCACCTGCTT	2.81621	3.87412	PP															ENSG00000163946	1468.92	1.24891	3.27265e-09	1.12019e-06	991.462	688.752	931.126	2051.54	1599.12	2551.53	TASOR	transcription activation suppressor	protein-coding	23272
					P02T_AAGATAGGTTGTCATG	1.55787	4.33039	PP															ENSG00000135837	597.956	1.46132	3.46353e-09	1.17013e-06	358.891	302.468	295.235	1078.28	549.852	1003.02	CEP350	centrosomal protein 350	protein-coding	9857
					P02T_AAGATAGTCGGATAAA	0	4.27642	NP															ENSG00000206538	1969.12	1.07097	3.6834e-09	1.22146e-06	1437.57	1051.35	1322.61	2852.35	2172.35	2978.48	VGLL3	vestigial like family member 3	protein-coding	389136
					P02T_AAGATAGTCTTACTGT	0	4.3764	NP															ENSG00000197601	1857.46	1.30483	3.79465e-09	1.22146e-06	1279.18	852.741	1080.37	2676.48	1957.08	3298.93	FAR1	fatty acyl-CoA reductase 1	protein-coding	84188
					P02T_AAGCATCCACAACCGC	0	5.52838	NP															ENSG00000241316	107.434	1.41672	3.80447e-09	1.22146e-06	56.1394	59.2181	60.561	145.99	136.54	186.155	SUCLG2-AS1	SUCLG2 antisense RNA 1 (head to head)	ncRNA	101927111
					P02T_AAGCCATAGAGCAAGA	2.93556	4.45088	PP															ENSG00000143401	2806.67	0.926195	3.83488e-09	1.22146e-06	1991.95	1785.65	2029.88	3475.58	3203.16	4353.81	ANP32E	acidic nuclear phosphoprotein 32 family member E	protein-coding	81611
					P02T_AAGCCATCATAATGCC	0	2.23055	NP															ENSG00000151914	2483.54	1.31723	3.85021e-09	1.22146e-06	1549.85	1295.51	1423.18	4447.14	2349.48	3836.09	DST	dystonin	protein-coding	667
					P02T_AAGCGAGGTTGGGTAG	2.47887	4.1982	PP															ENSG00000130779	2303.47	1.04001	4.07612e-09	1.27754e-06	1596.97	1317.38	1609.19	3151.16	2493.4	3652.72	CLIP1	CAP-Gly domain containing linker protein 1	protein-coding	6249
					P02T_AAGCGTTAGCACCTGC	0	4.4461	NP															ENSG00000043093	773.903	0.971993	4.65551e-09	1.44177e-06	579.439	461.901	527.746	1061.2	875.827	1137.31	DCUN1D1	defective in cullin neddylation 1 domain containing 1	protein-coding	54165
					P02T_AAGCGTTAGGGAGATA	1.26876	3.79458	PP															ENSG00000115816	1378.69	1.22036	4.84727e-09	1.48349e-06	893.218	704.24	887.868	2000.32	1410.92	2375.56	CEBPZ	CCAAT enhancer binding protein zeta	protein-coding	10153
					P02T_AAGCGTTAGTTAACAG	1.89978	5.07619	PP															ENSG00000154727	551.373	1.12926	4.97218e-09	1.50403e-06	382.951	297.002	359.04	759.831	610.126	899.287	GABPA	GA binding protein transcription factor subunit alpha	protein-coding	2551
					P02T_AAGGAATCATCAGTGT	2.88299	3.54776	PP															ENSG00000078674	1004.78	1.29261	5.08244e-09	1.5088e-06	665.653	488.322	594.796	1634.06	996.376	1649.46	PCM1	pericentriolar material 1	protein-coding	5108
					P02T_AAGGAATTCAAATGCC	2.06522	4.54303	PP															ENSG00000203668	2059.9	1.50973	5.18385e-09	1.5088e-06	1053.62	797.167	1362.62	2827.59	2167.42	4150.98	CHML	CHM like Rab escort protein	protein-coding	1122
					P02T_AAGGTAACAACGGCTC	2.95889	2.31632	PP															ENSG00000023287	574.962	1.41284	5.2028e-09	1.5088e-06	386.961	272.403	283.339	1065.47	583.064	858.536	RB1CC1	RB1 inducible coiled-coil 1	protein-coding	9821
					P02T_AAGGTAAGTCCCTGTT	0	0	NN															ENSG00000115355	833.923	1.41137	5.3005e-09	1.5088e-06	551.369	428.193	388.239	1481.24	803.251	1351.25	CCDC88A	coiled-coil domain containing 88A	protein-coding	55704
					P02T_AAGGTAATCGAAGCCC	3.19201	0	PN															ENSG00000181450	101.821	1.61389	5.33031e-09	1.5088e-06	56.1394	36.4419	58.3981	132.33	141.461	186.155	ZNF678	zinc finger protein 678	protein-coding	339500
					P02T_AAGTACCAGTGCGACA	1.8306	4.5568	PP															ENSG00000169607	608.846	1.2792	5.33595e-09	1.5088e-06	387.963	288.802	390.402	901.552	635.958	1048.4	CKAP2L	cytoskeleton associated protein 2 like	protein-coding	150468
					P02T_AAGTACCGTAAGCTCT	0	3.77937	NP															ENSG00000164070	1383.18	1.05634	5.84013e-09	1.6336e-06	935.322	813.566	947.348	2031.05	1437.98	2133.84	HSPA4L	heat shock protein family A (Hsp70) member 4 like	protein-coding	22824
					P02T_AAGTACCTCCAGTGTA	1.96472	4.27009	PP															ENSG00000151835	720.632	1.34605	6.27013e-09	1.72944e-06	380.946	356.22	484.488	941.678	778.649	1381.81	SACS	sacsin molecular chaperone	protein-coding	26278
					P02T_AAGTACCTCCTCAGGG	2.30316	3.15761	PP															ENSG00000121892	2790.53	1.13533	6.31572e-09	1.72944e-06	1925.78	1551.51	1761.68	4353.23	2808.3	4342.69	PDS5A	PDS5 cohesin associated factor A	protein-coding	23244
					P02T_AAGTGAAGTCCGTACG	1.44482	4.0271	PP															ENSG00000049130	636.381	1.33793	6.54501e-09	1.77356e-06	424.053	285.158	374.181	963.875	656.87	1114.15	KITLG	KIT ligand	protein-coding	4254
					P02T_AAGTGAATCCATCACC	0	4.13015	NP															ENSG00000196693	341.805	1.34269	6.82999e-09	1.8317e-06	216.538	156.7	207.638	468.704	375.179	626.074	ZNF33B	zinc finger protein 33B	protein-coding	7582
					P02T_AAGTTCGAGACTTCGT	3.32948	5.88606	PP															ENSG00000108510	1355.7	1.10577	6.92757e-09	1.8376e-06	978.429	778.035	825.144	1969.58	1415.84	2167.18	MED13	mediator complex subunit 13	protein-coding	9969
					P02T_AAGTTCGAGCGAATGC	0	3.7279	NP															ENSG00000171988	1273.25	1.52048	7.03352e-09	1.8376e-06	807.004	534.785	633.728	2255.59	1147.68	2260.72	JMJD1C	jumonji domain containing 1C	protein-coding	221037
					P02T_AAGTTCGCAGGAACCA	0	5.23502	NP															ENSG00000152601	1882.57	1.20197	7.06388e-09	1.8376e-06	1325.29	935.646	1162.56	2801.13	1957.08	3113.7	MBNL1	muscleblind like splicing regulator 1	protein-coding	4154
					P02T_AAGTTCGCAGGTTCCG	2.54538	4.9277	PP															ENSG00000198162	823.108	1.0559	7.19976e-09	1.8544e-06	572.421	473.745	559.108	1166.21	880.747	1286.42	MAN1A2	mannosidase alpha class 1A member 2	protein-coding	10905
					P02T_AATAGAGAGCGACATG	0	0	NN															ENSG00000039319	888.357	1.40374	7.41673e-09	1.89156e-06	589.464	448.236	425.009	1564.91	843.844	1458.68	ZFYVE16	zinc finger FYVE-type containing 16	protein-coding	9765
					P02T_AATAGAGAGGAACGAA	3.68702	5.42011	PP															ENSG00000136108	1168.81	1.27771	7.59337e-09	1.90399e-06	744.849	514.742	789.456	1604.18	1298.98	2060.67	CKAP2	cytoskeleton associated protein 2	protein-coding	26586
					P02T_AATAGAGAGGGAGATA	0	0	NN															ENSG00000105849	920.76	1.04008	7.70588e-09	1.90399e-06	627.558	518.386	662.927	1223.41	1030.82	1461.46	TWISTNB	TWIST neighbor	protein-coding	221830
					P02T_AATAGAGCACCAAAGG	2.89836	5.13336	PP															ENSG00000083520	1488.6	1.2041	7.78236e-09	1.90399e-06	1003.49	751.615	949.51	2235.95	1515.48	2475.59	DIS3	DIS3 homolog, exosome endoribonuclease and 3'-5' exoribonuclease	protein-coding	22894
					P02T_AATAGAGGTGTGATGG	0	4.34011	NP															ENSG00000197969	788.353	1.444	7.78519e-09	1.90399e-06	480.192	373.53	418.52	1409.53	710.994	1337.35	VPS13A	vacuolar protein sorting 13 homolog A	protein-coding	23230
					P02T_AATAGAGTCAGCATTG	0	4.78124	NP															ENSG00000153922	740.268	1.3713	7.83142e-09	1.90399e-06	512.272	364.419	362.285	1189.26	734.366	1279.01	CHD1	chromodomain helicase DNA binding protein 1	protein-coding	1105
					P02T_AATCACGCACAAGCTT	2.52263	4.24517	PP															ENSG00000066557	580.716	1.13759	8.3023e-09	1.99978e-06	394.981	296.091	399.054	843.497	638.419	912.253	LRRC40	leucine rich repeat containing 40	protein-coding	55631
					P02T_AATCACGCATCCCGTT	0	4.24563	NP															ENSG00000075292	1106.63	1.32997	8.45619e-09	2.01816e-06	757.882	518.386	614.262	1719.44	1099.7	1930.09	ZNF638	zinc finger protein 638	protein-coding	27332
					P02T_AATCACGGTTCCTAGA	0	4.38702	NP															ENSG00000188994	348.211	1.37878	8.57958e-09	2.02899e-06	227.565	180.387	173.032	578.837	343.196	586.25	ZNF292	zinc finger protein 292	protein-coding	23036
					P02T_AATCACGTCATCTGTT	2.36448	4.07467	PP															ENSG00000091039	999.979	1.27295	9.68401e-09	2.26955e-06	705.752	478.3	573.167	1628.09	1019.75	1594.82	OSBPL8	oxysterol binding protein like 8	protein-coding	114882
					P02T_AATCGACAGGCATGGT	0	3.52523	NP															ENSG00000082438	163.911	1.35313	1.01247e-08	2.35164e-06	96.2389	83.8164	97.3302	231.364	182.054	292.662	COBLL1	cordon-bleu WH2 repeat protein like 1	protein-coding	22837
					P02T_AATCGACTCATTCGGA	2.59005	2.59005	PP															ENSG00000168769	410.095	1.13562	1.04136e-08	2.39733e-06	297.739	217.74	255.221	624.086	452.674	613.108	TET2	tet methylcytosine dioxygenase 2	protein-coding	54790
					P02T_AATCGTGAGCAACAAT	0	4.37637	NP															ENSG00000182150	338.422	1.05108	1.09134e-08	2.49036e-06	230.572	202.253	229.267	490.048	372.718	505.675	ERCC6L2	ERCC excision repair 6 like 2	protein-coding	375748
					P02T_AATCGTGAGCGAATGC	0	3.69905	NP															ENSG00000109756	1877.6	0.940327	1.14809e-08	2.59709e-06	1339.33	1182.54	1338.83	2446.83	2048.11	2909.95	RAPGEF2	Rap guanine nucleotide exchange factor 2	protein-coding	9693
					P02T_AATCGTGAGGCCCACT	0	3.16074	NP															ENSG00000138246	986.842	1.2722	1.19703e-08	2.68445e-06	659.638	501.987	573.167	1600.77	954.553	1630.94	DNAJC13	DnaJ heat shock protein family (Hsp40) member C13	protein-coding	23317
					P02T_AATCGTGAGGTGCCAA	0	4.76082	NP															ENSG00000158528	295.56	1.1716	1.23392e-08	2.74352e-06	216.538	145.768	183.846	431.14	346.886	449.18	PPP1R9A	protein phosphatase 1 regulatory subunit 9A	protein-coding	55607
					P02T_AATCGTGCAAGTCCCG	3.26554	4.15866	PP															ENSG00000189079	1063.58	1.08192	1.24671e-08	2.74847e-06	767.907	583.982	696.452	1342.08	1212.87	1778.2	ARID2	AT-rich interaction domain 2	protein-coding	196528
					P02T_AATCGTGGTCCTCAGG	2.72979	2.72979	PP															ENSG00000132953	1010.36	1.07716	1.31183e-08	2.86773e-06	689.712	550.273	710.511	1311.35	1130.46	1669.84	XPO4	exportin 4	protein-coding	64328
					P02T_AATCGTGTCTACGGGC	0	0	NN															ENSG00000008952	1491.1	1.11857	1.38766e-08	3.00822e-06	1066.65	766.191	989.524	2104.47	1605.27	2414.46	SEC62	SEC62 homolog, preprotein translocation factor	protein-coding	7095
					P02T_AATGAAGCAATAGTCC	3.59946	4.86045	PP															ENSG00000118596	854.116	1.26581	1.40795e-08	3.02697e-06	602.496	418.171	485.57	1318.18	864.756	1435.52	SLC16A7	solute carrier family 16 member 7	protein-coding	9194
					P02T_AATGAAGTCGCGTAGC	0	4.0173	NP															ENSG00000123094	1966.69	1.13984	1.46204e-08	3.11749e-06	1335.32	985.754	1363.7	2707.22	2126.83	3281.33	RASSF8	Ras association domain family member 8	protein-coding	11228
					P02T_AATGACCAGTGACCTT	3.1293	3.80033	PP															ENSG00000050405	6732.13	0.765407	1.50323e-08	3.17927e-06	5107.68	4690.99	5163.91	8627.92	7451.91	9350.36	LIMA1	LIM domain and actin binding 1	protein-coding	51474
					P02T_AATGACCTCGCCAGTG	0	3.23683	NP															ENSG00000118482	903.746	1.40548	1.56373e-08	3.2484e-06	601.493	411.794	473.674	1642.6	853.685	1439.23	PHF3	PHD finger protein 3	protein-coding	23469
					P02T_AATGCCAAGAATCGAT	0	4.94121	NP															ENSG00000024526	1205.5	1.11445	1.56884e-08	3.2484e-06	842.091	649.577	794.864	1782.61	1244.85	1918.97	DEPDC1	DEP domain containing 1	protein-coding	55635
					P02T_AATGCCAAGGTCCTGC	0	4.0644	NP															ENSG00000136492	423.499	1.17863	1.57338e-08	3.2484e-06	279.694	242.339	257.384	579.691	446.524	735.359	BRIP1	BRCA1 interacting protein C-terminal helicase 1	protein-coding	83990
					P02T_AATGCCACAAATGGCG	3.76749	2.71406	PP															ENSG00000067248	661.033	1.02488	1.63541e-08	3.3344e-06	453.125	412.705	442.312	976.681	687.622	993.754	DHX29	DExH-box helicase 29	protein-coding	54505
					P02T_AATGGAACACATTCGA	3.63568	0	PN															ENSG00000132549	925.065	1.00276	1.64067e-08	3.3344e-06	663.648	560.294	625.076	1292.57	981.615	1427.19	VPS13B	vacuolar protein sorting 13 homolog B	protein-coding	157680
					P02T_AATGGAAGTCGAGTTT	2.93977	5.33263	PP															ENSG00000163104	941.128	1.27225	1.67719e-08	3.38221e-06	651.618	443.68	559.108	1393.31	960.703	1638.35	SMARCAD1	SWI/SNF-related, matrix-associated actin-dependent regulator of chromatin, subfamily a, containing DEAD/H box 1	protein-coding	56916
					P02T_AATGGAATCTTGGATG	0	4.93272	NP															ENSG00000217128	443.58	1.01233	1.71394e-08	3.42477e-06	317.789	266.937	298.479	613.841	488.347	676.086	FNIP1	folliculin interacting protein 1	protein-coding	96459
					P02T_AATGGCTAGCAGATAT	2.56709	5.01959	PP															ENSG00000067334	1899.94	1.26667	1.73686e-08	3.42477e-06	1149.85	903.76	1294.49	2626.96	1957.08	3467.49	DNTTIP2	deoxynucleotidyltransferase terminal interacting protein 2	protein-coding	30836
					P02T_AATGGCTTCGTAGTCA	0	2.37707	NP															ENSG00000100815	415.024	1.27332	1.73779e-08	3.42477e-06	255.635	216.829	257.384	680.433	404.701	675.16	TRIP11	thyroid hormone receptor interactor 11	protein-coding	9321
					P02T_AATGGCTTCGTGTGAT	0	4.63311	NP															ENSG00000158417	3508.97	1.2894	1.8272e-08	3.5739e-06	2194.45	1657.2	2262.39	5564.69	3342.16	6032.91	EIF5B	eukaryotic translation initiation factor 5B	protein-coding	9669
					P02T_AATTCCTAGCAAGTGC	0	3.27735	NP															ENSG00000040275	1641.28	0.988913	2.04719e-08	3.95839e-06	1228.05	968.444	1104.16	2262.42	1762.72	2521.89	SPDL1	spindle apparatus coiled-coil protein 1	protein-coding	54908
					P02T_AATTCCTAGCTGTCCG	0	2.22907	NP															ENSG00000119314	1846.94	0.926613	2.05421e-08	3.95839e-06	1380.43	1154.3	1286.92	2738.81	1977.99	2543.19	PTBP3	polypyrimidine tract binding protein 3	protein-coding	9991
					P02T_AATTCCTCAATCGCGC	3.00583	3.39466	PP															ENSG00000115963	1220.32	1.03312	2.11417e-08	4.04397e-06	858.131	652.31	894.357	1638.33	1376.47	1902.3	RND3	Rho family GTPase 3	protein-coding	390
					P02T_AATTCCTCAGGTCAAG	0	0	NN															ENSG00000186871	489.12	1.05203	2.17705e-08	4.11285e-06	326.811	266.937	362.285	638.599	569.533	770.553	ERCC6L	ERCC excision repair 6 like, spindle assembly checkpoint helicase	protein-coding	54821
					P02T_AATTCCTCATCATCCC	2.56322	3.88998	PP															ENSG00000103995	429.842	1.33682	2.19289e-08	4.11285e-06	300.747	220.474	210.882	669.334	432.993	744.621	CEP152	centrosomal protein 152	protein-coding	22995
					P02T_AATTCCTCATGTGTCA	0	4.61158	NP															ENSG00000196950	2825.08	0.982139	2.19761e-08	4.11285e-06	2145.33	1547.87	2005	3793.18	3208.08	4251.01	SLC39A10	solute carrier family 39 member 10	protein-coding	57181
					P02T_AATTCCTTCCTGTAGA	3.09042	4.26204	PP															ENSG00000036549	1009.76	1.0911	2.23003e-08	4.14371e-06	706.755	530.23	699.696	1377.94	1100.93	1642.98	ZZZ3	zinc finger ZZ-type containing 3	protein-coding	26009
					P02T_AATTTCCGTCTACTGA	3.87256	3.87256	PP															ENSG00000146587	475.771	1.23506	2.2546e-08	4.15966e-06	297.739	221.385	333.086	618.109	549.852	834.457	RBAK	RB associated KRAB zinc finger	protein-coding	57786
					P02T_AATTTCCTCAAAGCCT	0	0	NN															ENSG00000177311	943.289	1.00196	2.29696e-08	4.20796e-06	646.605	535.696	704.022	1295.98	1038.2	1439.23	ZBTB38	zinc finger and BTB domain containing 38	protein-coding	253461
					P02T_ACAACCAGTCCACTTC	0	4.899	NP															ENSG00000164023	631.234	1.02128	2.56491e-08	4.66599e-06	437.085	378.085	435.823	786.297	714.684	1035.43	SGMS2	sphingomyelin synthase 2	protein-coding	166929
					P02T_ACAAGCTGTGACTATC	0	4.33794	NP															ENSG00000163714	3628.43	1.20519	2.75725e-08	4.98105e-06	2507.23	1887.69	2192.09	5711.54	3487.32	5984.75	U2SURP	U2 snRNP associated SURP domain containing	protein-coding	23350
					P02T_ACACAGTAGTCTGGAG	2.45229	4.62342	PP															ENSG00000110422	888.097	0.965361	2.83989e-08	5.09495e-06	678.685	531.141	595.877	1146.58	1003.76	1372.55	HIPK3	homeodomain interacting protein kinase 3	protein-coding	10114
					P02T_ACACAGTCAAACAGGC	0	2.44636	NP															ENSG00000198146	1028.28	1.11438	2.87546e-08	5.12345e-06	734.824	560.294	655.357	1447.09	1068.95	1703.18	ZNF770	zinc finger protein 770	protein-coding	54989
					P02T_ACACAGTCACTGCATA	2.28208	4.23667	PP															ENSG00000197961	865.232	1.16104	2.90937e-08	5.1486e-06	540.342	437.303	627.239	969.851	1118.16	1498.5	ZNF121	zinc finger protein 121	protein-coding	7675
					P02T_ACACAGTTCCATCGTC	3.00267	4.35101	PP															ENSG00000158987	129.529	1.39483	2.96172e-08	5.20582e-06	74.1842	76.528	63.8054	224.534	139.001	199.121	RAPGEF6	Rap guanine nucleotide exchange factor 6	protein-coding	51735
					P02T_ACACAGTTCTGCATGA	0	0	NN															ENSG00000138160	2091.21	1.01759	2.99507e-08	5.22728e-06	1469.65	1155.21	1524.84	2626.11	2379	3392.47	KIF11	kinesin family member 11	protein-coding	3832
					P02T_ACACCAAAGTAGGAAG	0	0	NN															ENSG00000080839	954.878	0.916726	3.01412e-08	5.22728e-06	668.66	635	681.312	1216.58	1046.81	1480.91	RBL1	RB transcriptional corepressor like 1	protein-coding	5933
					P02T_ACACGCGAGCACGGAT	0	0	NN															ENSG00000138592	1065.61	1.11389	3.05198e-08	5.2579e-06	754.874	610.402	656.438	1611.87	1065.26	1694.85	USP8	ubiquitin specific peptidase 8	protein-coding	9101
					P02T_ACACGCGCAACTGATC	2.89166	4.14975	PP															ENSG00000060339	2354.11	1.16832	3.12514e-08	5.34851e-06	1455.61	1226.27	1668.67	3020.54	2526.61	4226.93	CCAR1	cell division cycle and apoptosis regulator 1	protein-coding	55749
					P02T_ACACGCGGTCTTGCTC	0	2.14914	NP															ENSG00000258441	444.596	1.26788	3.17768e-08	5.40289e-06	269.67	213.185	300.642	521.637	536.321	826.121	LINC00641	long intergenic non-protein coding RNA 641	ncRNA	283624
					P02T_ACACTGAAGAGACAAG	2.52993	0	PN															ENSG00000205413	351.598	1.55249	3.22404e-08	5.44612e-06	181.451	143.946	211.964	579.691	313.674	678.864	SAMD9	sterile alpha motif domain containing 9	protein-coding	54809
					P02T_ACACTGAAGTGCAGGT	1.94682	4.4437	PP															ENSG00000070367	1771.14	1.12543	3.35112e-08	5.58989e-06	1324.29	919.247	1097.67	2653.43	1846.37	2785.84	EXOC5	exocyst complex component 5	protein-coding	10640
					P02T_ACACTGAGTACAACGG	0	2.56355	NP															ENSG00000139116	731.268	1.17943	3.35213e-08	5.58989e-06	523.299	382.64	439.067	1157.67	739.286	1145.64	KIF21A	kinesin family member 21A	protein-coding	55605
					P02T_ACACTGAGTTCCTTGC	3.06709	3.06709	PP															ENSG00000116266	607.433	1.15325	3.4604e-08	5.73368e-06	396.986	311.578	422.846	758.977	693.773	1060.44	STXBP3	syntaxin binding protein 3	protein-coding	6814
					P02T_ACACTGATCTTCCGTG	3.42868	4.38903	PP															ENSG00000153207	2436.52	1.29151	3.48419e-08	5.73656e-06	1665.13	1260.89	1315.04	4167.12	2249.84	3961.12	AHCTF1	AT-hook containing transcription factor 1	protein-coding	25909
					P02T_ACAGAAAAGAGTGAAG	3.36849	2.70921	PP															ENSG00000126432	3392.98	-0.624007	3.69655e-08	5.98779e-06	4020.98	4137.98	4186.28	2532.2	2827.99	2652.48	PRDX5	peroxiredoxin 5	protein-coding	25824
					P02T_ACAGAAACAAAGGCAC	0	4.46303	NP															ENSG00000165997	849.586	1.23677	3.70208e-08	5.98779e-06	612.521	429.104	478	1407.82	847.534	1322.54	ARL5B	ADP ribosylation factor like GTPase 5B	protein-coding	221079
					P02T_ACAGAAACAGGAATCG	3.43032	4.3657	PP															ENSG00000163781	1323.98	1.05849	3.70583e-08	5.98779e-06	965.397	773.48	839.203	1961.9	1346.95	2056.97	TOPBP1	DNA topoisomerase II binding protein 1	protein-coding	11073
					P02T_ACAGAAATCACAGTGT	2.49586	4.21646	PP															ENSG00000148773	5505	0.756694	3.77804e-08	6.06679e-06	4200.43	3906.57	4174.39	6479.05	6343.59	7925.95	MKI67	marker of proliferation Ki-67	protein-coding	4288
					P02T_ACAGAAATCAGAGCAG	2.50919	2.88717	PP															ENSG00000136021	1079.06	1.11233	3.80141e-08	6.06686e-06	747.857	548.451	752.687	1579.42	1139.07	1706.89	SCYL2	SCY1 like pseudokinase 2	protein-coding	55681
					P02T_ACAGCCGGTACAGTCT	1.98695	4.55807	PP															ENSG00000165156	1114.76	1.12281	3.87032e-08	6.13918e-06	751.867	611.313	742.954	1640.04	1113.23	1829.14	ZHX1	zinc fingers and homeoboxes 1	protein-coding	11244
					P02T_ACAGCCGGTTGCGGCT	2.30959	4.01497	PP															ENSG00000116127	468.743	1.13904	3.92459e-08	6.14636e-06	347.864	276.959	254.14	748.732	499.418	685.347	ALMS1	ALMS1 centrosome and basal body associated protein	protein-coding	7840
					P02T_ACAGCCGTCATTTCGT	0	5.03256	NP															ENSG00000153914	1444	1.34247	3.97021e-08	6.14636e-06	993.467	613.135	844.61	1892.75	1549.92	2770.1	SREK1	splicing regulatory glutamic acid and lysine rich protein 1	protein-coding	140890
					P02T_ACAGCCGTCCTTCTGG	2.52721	3.32779	PP															ENSG00000133657	4276.78	1.12035	3.98211e-08	6.14636e-06	3289.17	2404.26	2392.16	6667.73	4412.35	6495.05	ATP13A3	ATPase 13A3	protein-coding	79572
					P02T_ACAGCCGTCGTCCTCA	3.0767	4.4278	PP															ENSG00000129317	961.209	1.27017	4.01553e-08	6.14636e-06	670.665	440.947	579.656	1281.47	1028.36	1766.16	PUS7L	pseudouridine synthase 7 like	protein-coding	83448
					P02T_ACAGCCGTCTAGGCAT	0	4.87582	NP															ENSG00000107290	1519.87	1.21483	4.02828e-08	6.14636e-06	1063.64	865.496	817.574	2593.67	1462.58	2316.29	SETX	senataxin	protein-coding	23064
					P02T_ACAGGGAAGAGAGGTA	3.22569	2.36728	PP															ENSG00000166532	1507.69	0.745855	4.03831e-08	6.14636e-06	1184.94	1051.35	1144.17	1915.8	1701.22	2048.63	RIMKLB	ribosomal modification protein rimK like family member B	protein-coding	57494
					P02T_ACAGGGAAGCAGGCTA	2.61952	4.99305	PP															ENSG00000048649	943.58	1.34896	4.04024e-08	6.14636e-06	613.523	483.766	499.628	1697.24	851.225	1516.1	RSF1	remodeling and spacing factor 1	protein-coding	51773
					P02T_ACAGGGACAAGTGACG	0	4.16867	NP															ENSG00000072571	1271.03	1.04546	4.15272e-08	6.28075e-06	866.151	711.528	912.741	1855.18	1316.2	1964.35	HMMR	hyaluronan mediated motility receptor	protein-coding	3161
					P02T_ACAGGGACATGACAGG	0	3.41682	NP															ENSG00000197044	78.2692	1.75946	4.23923e-08	6.37453e-06	40.0996	25.5093	42.1764	130.623	84.8765	146.331	ZNF441	zinc finger protein 441	protein-coding	126068
					P02T_ACAGGGAGTCTTAGTG	3.08922	5.128	PP															ENSG00000163029	643.759	1.30126	4.32459e-08	6.44534e-06	439.09	307.023	369.855	1053.52	618.737	1074.33	SMC6	structural maintenance of chromosomes 6	protein-coding	79677
					P02T_ACAGGGATCCATATGG	0	4.50235	NP															ENSG00000083642	654.739	1.14495	4.35022e-08	6.44534e-06	466.157	346.198	412.031	940.824	677.782	1085.44	PDS5B	PDS5 cohesin associated factor B	protein-coding	23047
					P02T_ACAGGGATCGACGACC	2.48077	3.52198	PP															ENSG00000123104	1322.43	1.08025	4.39903e-08	6.44534e-06	942.34	788.968	817.574	2168.51	1329.73	1887.48	ITPR2	inositol 1,4,5-trisphosphate receptor type 2	protein-coding	3709
					P02T_ACATCCCTCACCCATC	1.48349	4.76117	PP															ENSG00000125676	1103.15	1.27407	4.43031e-08	6.44534e-06	744.849	551.184	641.298	1780.91	1034.51	1866.18	THOC2	THO complex 2	protein-coding	57187
					P02T_ACATCCCTCGATTCCC	3.47822	3.47822	PP															ENSG00000166004	621.614	1.47303	4.43449e-08	6.44534e-06	423.05	290.624	274.688	1114.13	569.533	1057.66	CEP295	centrosomal protein 295	protein-coding	85459
					P02T_ACATCCCTCTGGGCGT	0	4.63241	NP															ENSG00000164164	1093.16	1.00607	4.43498e-08	6.44534e-06	794.974	635.911	750.524	1468.44	1169.82	1739.3	OTUD4	OTU deubiquitinase 4	protein-coding	54726
					P02T_ACATCGAAGACTACCT	2.34549	2.34549	PP															ENSG00000134852	631.933	1.15993	4.59386e-08	6.63915e-06	464.152	313.4	395.81	926.31	674.091	1017.83	CLOCK	clock circadian regulator	protein-coding	9575
					P02T_ACATCGAAGAGATGCC	1.88679	3.99236	PP															ENSG00000095951	655.335	0.922191	4.65856e-08	6.69545e-06	468.162	427.281	463.941	880.208	706.074	986.344	HIVEP1	HIVEP zinc finger 1	protein-coding	3096
					P02T_ACATCGACACGAGGTA	3.44567	2.40888	PP															ENSG00000107560	434.536	1.22987	4.79585e-08	6.8549e-06	321.799	202.253	256.303	707.752	473.586	645.523	RAB11FIP2	RAB11 family interacting protein 2	protein-coding	22841
					P02T_ACATCGATCTTTCAGT	0	0	NN															ENSG00000145725	834.865	1.17251	4.98014e-08	7.07941e-06	556.381	450.969	533.153	1200.36	825.393	1442.93	PPIP5K2	diphosphoinositol pentakisphosphate kinase 2	protein-coding	23262
					P02T_ACATTTCCAGCACAAG	0	3.95497	NP															ENSG00000163535	249.157	1.46974	5.06274e-08	7.15773e-06	152.378	93.8379	151.403	408.943	252.169	436.214	SGO2	shugoshin 2	protein-coding	151246
					P02T_ACCAAACCACGAAAGC	2.95001	3.61664	PP															ENSG00000137040	1321.3	1.06006	5.18259e-08	7.25762e-06	943.342	786.234	841.366	1930.31	1322.35	2104.2	RANBP6	RAN binding protein 6	protein-coding	26953
					P02T_ACCAAACCAGACACAG	0	3.54959	NP															ENSG00000118200	1282.16	1.0619	5.1892e-08	7.25762e-06	963.392	693.307	835.958	1768.1	1375.24	2056.97	CAMSAP2	calmodulin regulated spectrin associated protein family member 2	protein-coding	23271
					P02T_ACCAAACCATGACAAA	3.48648	4.64371	PP															ENSG00000163428	1639.55	1.11792	5.3255e-08	7.40843e-06	1210	876.428	1017.64	2445.12	1664.32	2623.77	LRRC58	leucine rich repeat containing 58	protein-coding	116064
					P02T_ACCAAACGTAGGTTTC	0	4.68472	NP															ENSG00000121350	317.664	1.17394	5.50122e-08	7.61217e-06	202.503	170.366	213.045	367.963	389.94	562.17	PYROXD1	pyridine nucleotide-disulphide oxidoreductase domain 1	protein-coding	79912
					P02T_ACCAAACGTCTGTCCT	1.95422	4.64432	PP															ENSG00000148516	265.224	1.31964	5.85514e-08	8.05902e-06	162.403	153.967	139.507	468.704	254.629	412.135	ZEB1	zinc finger E-box binding homeobox 1	protein-coding	6935
					P02T_ACCAACAAGGGTCAAC	2.55892	0	PN															ENSG00000054654	947.034	1.20978	6.00687e-08	8.22435e-06	642.595	533.874	539.642	1686.99	913.959	1365.14	SYNE2	spectrin repeat containing nuclear envelope protein 2	protein-coding	23224
					P02T_ACCAACACATAGGCGA	0	4.89287	NP															ENSG00000163808	437.603	1.22228	6.13073e-08	8.34998e-06	308.767	220.474	259.547	700.922	440.373	695.535	KIF15	kinesin family member 15	protein-coding	56992
					P02T_ACCAACAGTCGCAGTC	1.72232	4.37144	PP															ENSG00000198707	197.482	1.48221	6.35142e-08	8.52386e-06	107.266	96.5711	109.226	308.201	182.054	381.572	CEP290	centrosomal protein 290	protein-coding	80184
					P02T_ACCAACAGTTACCTGA	0	4.5011	NP															ENSG00000215301	10990.5	0.878049	6.35696e-08	8.52386e-06	7935.7	6916.68	8385.54	13429.4	12325.5	16950.3	DDX3X	DEAD-box helicase 3 X-linked	protein-coding	1654
					P02T_ACCACAAAGGACAACC	0	4.61446	NP															ENSG00000198826	2039.36	1.00544	6.38095e-08	8.52386e-06	1347.35	1188.92	1533.49	2599.65	2225.24	3341.53	ARHGAP11A	Rho GTPase activating protein 11A	protein-coding	9824
					P02T_ACCACAAAGTCCCAGC	2.91546	4.12876	PP															ENSG00000145908	453.653	1.19052	6.38946e-08	8.52386e-06	306.762	220.474	302.805	542.126	544.931	804.82	ZNF300	zinc finger protein 300	protein-coding	91975
					P02T_ACCACAACAAACCACT	1.64159	3.93105	PP															ENSG00000100941	4551.79	0.986642	6.60224e-08	8.76279e-06	3492.67	2692.15	2976.14	6105.11	4828.12	7216.52	PNN	pinin, desmosome associated protein	protein-coding	5411
					P02T_ACCACAAGTTCAAACC	1.54882	4.75258	PP															ENSG00000139324	691.121	1.27129	6.87409e-08	9.07728e-06	492.222	335.266	388.239	1198.65	680.242	1052.1	TMTC3	transmembrane O-mannosyltransferase targeting cadherins 3	protein-coding	160418
					P02T_ACCATTTAGGCTAAAT	3.2988	4.47658	PP															ENSG00000095015	542.896	0.954459	6.98327e-08	9.17488e-06	405.006	379.907	324.434	795.688	592.905	759.439	MAP3K1	mitogen-activated protein kinase kinase kinase 1	protein-coding	4214
					P02T_ACCATTTAGTCTTCCC	2.79485	3.06713	PP															ENSG00000012983	1346.9	1.01671	7.03984e-08	9.20273e-06	1058.63	769.835	845.692	1985.8	1440.44	1981.02	MAP4K5	mitogen-activated protein kinase kinase kinase kinase 5	protein-coding	11183
					P02T_ACCATTTCACTTCTCG	2.96019	2.96019	PP															ENSG00000065613	1526.98	1.2273	7.51539e-08	9.76718e-06	1113.77	759.814	869.483	2425.48	1487.18	2506.15	SLK	STE20 like kinase	protein-coding	9748
					P02T_ACCCAAACAAGCGGAT	0	3.45933	NP															ENSG00000091009	667.313	0.962075	7.58345e-08	9.76718e-06	528.312	391.751	439.067	916.065	747.897	980.788	RBM27	RNA binding motif protein 27	protein-coding	54439
					P02T_ACCCTCACAAGGCAAC	2.29558	4.03977	PP															ENSG00000005175	1074.41	1.05438	7.58427e-08	9.76718e-06	734.824	653.221	708.348	1593.94	1056.65	1699.48	RPAP3	RNA polymerase II associated protein 3	protein-coding	79657
					P02T_ACCGTTCGTCACATTG	2.29437	1.69729	PP															ENSG00000124795	5141.55	1.0273	7.69207e-08	9.85721e-06	3811.46	2798.74	3544.98	7389.14	5348.45	7956.51	DEK	DEK proto-oncogene	protein-coding	7913
					P02T_ACCGTTCTCGTGGAAG	0	4.23551	NP															ENSG00000197782	174.576	1.17544	8.07688e-08	1.02702e-05	127.316	98.3932	96.2488	252.708	200.505	272.287	ZNF780A	zinc finger protein 780A	protein-coding	284323
					P02T_ACCTACCCATGACTCA	0	5.95817	NP															ENSG00000051825	629.316	1.18264	8.0933e-08	1.02702e-05	460.142	334.355	361.203	970.705	629.808	1019.69	MPHOSPH9	M-phase phosphoprotein 9	protein-coding	10198
					P02T_ACCTACCGTCTCGGGT	2.69915	4.58568	PP															ENSG00000146757	148.073	1.47247	8.28428e-08	1.04615e-05	89.2215	58.3071	88.6787	219.412	158.682	274.139	ZNF92	zinc finger protein 92	protein-coding	168374
					P02T_ACCTACCGTTCTGAGT	1.85534	4.50973	PP															ENSG00000112851	2268.49	1.21479	8.42653e-08	1.05898e-05	1666.14	1249.96	1183.1	3969.05	2228.93	3313.75	ERBIN	erbb2 interacting protein	protein-coding	55914
					P02T_ACCTGAAAGGGATCAC	0	4.23853	NP															ENSG00000169554	374.54	1.00008	8.55142e-08	1.0695e-05	243.605	230.495	275.769	459.313	437.913	600.142	ZEB2	zinc finger E-box binding homeobox 2	protein-coding	9839
					P02T_ACCTGAAAGTTCTCTT	0	4.68396	NP															ENSG00000165525	743.866	1.40986	8.69105e-08	1.08177e-05	441.095	302.468	478	1142.31	699.923	1399.41	NEMF	nuclear export mediator factor	protein-coding	9147
					P02T_ACCTGAATCCTTCGAC	2.59888	2.59888	PP															ENSG00000127870	463.871	1.17937	8.78338e-08	1.08805e-05	288.717	246.894	317.945	619.817	484.657	825.195	RNF6	ring finger protein 6	protein-coding	6049
					P02T_ACCTGTCAGTAACGAT	2.42431	0	PN															ENSG00000165732	14482.7	1.02389	8.96482e-08	1.10526e-05	9480.54	8010.84	11156.2	17117.5	16942.1	24189.1	DDX21	DExD-box helicase 21	protein-coding	9188
					P02T_ACCTGTCGTCGATTAC	0	5.01478	NP															ENSG00000075391	726.319	0.821849	9.05225e-08	1.11078e-05	553.374	494.699	527.746	983.511	794.64	1003.94	RASAL2	RAS protein activator like 2	protein-coding	9462
					P02T_ACCTGTCGTGAGCTCC	1.99317	3.94565	PP															ENSG00000149311	1202.32	1.18496	9.14158e-08	1.11647e-05	853.118	583.982	767.827	1848.35	1198.11	1962.5	ATM	ATM serine/threonine kinase	protein-coding	472
					P02T_ACCTGTCTCCGAGGCT	0	0	NN															ENSG00000005889	525.136	1.15555	9.67939e-08	1.17663e-05	339.844	253.271	383.914	616.402	658.1	899.287	ZFX	zinc finger protein X-linked	protein-coding	7543
					P02T_ACCTGTCTCGAGATAA	0	0	NN															ENSG00000085491	2034.34	0.723511	9.79659e-08	1.18534e-05	1569.9	1417.59	1617.84	2544.15	2289.2	2767.32	SLC25A24	solute carrier family 25 member 24	protein-coding	29957
					P02T_ACGATCAAGTAGAGTT	0	4.11708	NP															ENSG00000028203	1018.71	0.91514	1.04749e-07	1.26155e-05	727.807	624.979	766.746	1379.65	1092.32	1520.73	VEZT	vezatin, adherens junctions transmembrane protein	protein-coding	55591
					P02T_ACGATCATCAAGCCAT	2.27512	3.30274	PP															ENSG00000119912	1295.08	0.972975	1.05234e-07	1.26155e-05	915.272	769.835	938.696	1649.43	1402.31	2094.94	IDE	insulin degrading enzyme	protein-coding	3416
					P02T_ACGATCATCGTCGCTT	2.12628	5.79779	PP															ENSG00000137760	300.328	1.19282	1.09469e-07	1.3063e-05	214.533	148.501	186.009	371.378	355.497	526.05	ALKBH8	alkB homolog 8, tRNA methyltransferase	protein-coding	91801
					P02T_ACGATCATCTAGACCA	2.17888	4.7753	PP															ENSG00000151461	521.562	1.18562	1.12655e-07	1.33006e-05	357.889	278.781	320.108	848.62	504.338	819.638	UPF2	UPF2 regulator of nonsense mediated mRNA decay	protein-coding	26019
					P02T_ACGATGTAGTCCCGAC	0	4.61387	NP															ENSG00000092148	2343.92	0.976332	1.12681e-07	1.33006e-05	1808.49	1386.61	1545.39	3349.23	2433.13	3540.65	HECTD1	HECT domain E3 ubiquitin protein ligase 1	protein-coding	25831
					P02T_ACGATGTTCTGAGATC	2.98072	4.9832	PP															ENSG00000083845	15016.1	-0.590635	1.12994e-07	1.33006e-05	17041.3	18499.7	18600.9	11493.1	12497.8	11963.9	RPS5	ribosomal protein S5	protein-coding	6193
					P02T_ACGCACGTCTCTCGAC	0	3.81393	NP															ENSG00000119707	2401.9	1.02863	1.1496e-07	1.3471e-05	1682.18	1311	1748.7	3285.2	2516.77	3867.58	RBM25	RNA binding motif protein 25	protein-coding	58517
					P02T_ACGGAAGCAATGGGTG	2.97453	2.97453	PP															ENSG00000092439	1089.09	1.21749	1.17001e-07	1.36487e-05	787.956	564.85	613.18	1690.41	1044.35	1833.77	TRPM7	transient receptor potential cation channel subfamily M member 7	protein-coding	54822
					P02T_ACGGAAGGTGAACGGT	1.93299	4.82922	PP															ENSG00000069869	1019.57	1.1006	1.20335e-07	1.38756e-05	778.934	539.34	628.321	1556.37	1052.96	1561.48	NEDD4	NEDD4 E3 ubiquitin protein ligase	protein-coding	4734
					P02T_ACGGAAGTCGTTGTAG	3.2915	4.18522	PP															ENSG00000100697	1544.23	1.10127	1.20605e-07	1.38756e-05	1166.9	862.762	917.067	2424.63	1542.54	2351.48	DICER1	dicer 1, ribonuclease III	protein-coding	23405
					P02T_ACGGGTCGTGTGGACA	0	4.40424	NP															ENSG00000162402	2326.81	0.863825	1.2082e-07	1.38756e-05	1796.46	1560.63	1595.13	3321.06	2429.43	3258.18	USP24	ubiquitin specific peptidase 24	protein-coding	23358
					P02T_ACGGGTCTCCATATGG	3.58289	0	PN															ENSG00000158711	732.438	1.01708	1.21079e-07	1.38756e-05	558.386	390.84	505.036	916.065	861.065	1163.24	ELK4	ETS transcription factor ELK4	protein-coding	2005
					P02T_ACGGTCGGTTACACAC	2.20444	4.40246	PP															ENSG00000060982	183.753	1.08717	1.21755e-07	1.38918e-05	134.334	99.3042	120.041	271.49	218.957	258.394	BCAT1	branched chain amino acid transaminase 1	protein-coding	586
					P02T_ACGGTCGTCTGAGAAA	1.43976	4.70474	PP															ENSG00000161813	2317.4	1.05669	1.22739e-07	1.39429e-05	1631.05	1270.91	1613.52	3134.94	2386.38	3867.58	LARP4	La ribonucleoprotein 4	protein-coding	113251
					P02T_ACGGTTAGTTCTCCCA	3.15237	4.15412	PP															ENSG00000114331	1209.1	1.02533	1.2436e-07	1.40281e-05	912.265	726.105	752.687	1767.25	1226.4	1869.89	ACAP2	ArfGAP with coiled-coil, ankyrin repeat and PH domains 2	protein-coding	23527
					P02T_ACGTAACAGCTCTGTA	2.91931	4.81785	PP															ENSG00000122483	246.132	1.45676	1.24567e-07	1.40281e-05	147.366	96.5711	151.403	378.208	241.098	462.146	CCDC18	coiled-coil domain containing 18	protein-coding	343099
					P02T_ACGTAACCACCAGACC	0	4.86666	NP															ENSG00000072364	2729.04	0.848492	1.25362e-07	1.40568e-05	2171.39	1712.77	1963.91	3757.32	2959.61	3809.23	AFF4	AF4/FMR2 family member 4	protein-coding	27125
					P02T_ACGTAACGTGCAGTGA	0	4.28967	NP															ENSG00000069956	1857.73	0.958776	1.28424e-07	1.4328e-05	1358.37	1141.54	1288	2597.08	1893.11	2868.27	MAPK6	mitogen-activated protein kinase 6	protein-coding	5597
					P02T_ACGTAACTCGATTGGT	2.6891	4.13888	PP															ENSG00000167635	1091.13	1.13013	1.28882e-07	1.4328e-05	800.989	620.424	632.646	1691.26	1064.03	1737.45	ZNF146	zinc finger protein 146	protein-coding	7705
					P02T_ACGTACAGTAAGACCG	3.32694	0	PN															ENSG00000112701	768.799	1.10882	1.31623e-07	1.45704e-05	515.279	394.484	552.619	973.266	853.685	1323.46	SENP6	SUMO specific peptidase 6	protein-coding	26054
					P02T_ACGTAGTCAGAGTCAG	2.56211	3.21592	PP															ENSG00000117174	639.397	0.877333	1.3557e-07	1.49437e-05	509.264	414.527	429.334	834.106	718.375	930.776	ZNHIT6	zinc finger HIT-type containing 6	protein-coding	54680
					P02T_ACGTAGTGTCATCCGG	3.57274	4.93775	PP															ENSG00000179295	7516.15	0.75498	1.36303e-07	1.49611e-05	5943.76	5319.61	5517.54	9828.28	8047.27	10440.4	PTPN11	protein tyrosine phosphatase non-receptor type 11	protein-coding	5781
					P02T_ACGTAGTGTCCAGCGT	0	3.87768	NP															ENSG00000039123	1913.02	1.03979	1.45343e-07	1.58864e-05	1414.51	1055.9	1286.92	2771.25	1942.32	3007.19	MTREX	Mtr4 exosome RNA helicase	protein-coding	23517
					P02T_ACGTAGTGTTAACAGA	3.36357	4.3529	PP															ENSG00000115825	2082.02	0.971925	1.48602e-07	1.61746e-05	1586.94	1305.53	1326.94	3142.63	2110.84	3019.23	PRKD3	protein kinase D3	protein-coding	23683
					P02T_ACGTAGTTCTACTGAG	1.72336	3.69208	PP															ENSG00000115145	267.726	0.859275	1.5168e-07	1.63909e-05	199.495	187.676	183.846	335.521	328.435	371.384	STAM2	signal transducing adaptor molecule 2	protein-coding	10254
					P02T_ACGTCCTCAATAACCC	0	3.49713	NP															ENSG00000111371	13255.2	0.954341	1.51904e-07	1.63909e-05	9117.64	7500.66	10455.4	15611.5	15742.7	21103.1	SLC38A1	solute carrier family 38 member 1	protein-coding	81539
					P02T_ACGTCCTGTATAGCTC	1.60405	3.88522	PP															ENSG00000071537	1637.53	0.795295	1.52479e-07	1.63909e-05	1281.18	1099.63	1212.3	2113.01	1786.1	2332.96	SEL1L	SEL1L adaptor subunit of ERAD E3 ubiquitin ligase	protein-coding	6400
					P02T_ACGTCCTGTTATCTTC	4.13906	3.91989	PP															ENSG00000092108	862.382	0.859604	1.54726e-07	1.65639e-05	686.705	537.518	615.343	1135.48	965.623	1233.63	SCFD1	sec1 family domain containing 1	protein-coding	23256
					P02T_ACGTCCTTCCAAGGGA	2.23493	4.01183	PP															ENSG00000164134	1986.7	1.05488	1.61335e-07	1.72007e-05	1526.79	1075.95	1271.78	3038.47	2037.03	2970.15	NAA15	N-alpha-acetyltransferase 15, NatA auxiliary subunit	protein-coding	80155
					P02T_ACGTCCTTCTTCCCGA	0	4.78915	NP															ENSG00000204217	537.324	0.779506	1.63071e-07	1.72569e-05	406.008	400.861	380.669	713.729	600.286	722.393	BMPR2	bone morphogenetic protein receptor type 2	protein-coding	659
					P02T_ACGTTCCCAATCGTCA	1.7157	4.13625	PP															ENSG00000160551	1724.89	1.14025	1.63189e-07	1.72569e-05	1291.21	938.379	1001.42	2885.65	1698.76	2533.93	TAOK1	TAO kinase 1	protein-coding	57551
					P02T_ACGTTCCTCGGTTCAA	2.66321	4.4742	PP															ENSG00000070961	2591.33	1.20482	1.64784e-07	1.73379e-05	1636.06	1241.76	1827.65	3426.07	2653.31	4763.16	ATP2B1	ATPase plasma membrane Ca2+ transporting 1	protein-coding	490
					P02T_ACTACGAAGCTACGTT	2.18768	4.38384	PP															ENSG00000172845	1360.95	1.08168	1.65287e-07	1.73379e-05	880.185	693.307	1047.92	1745.9	1526.55	2271.83	SP3	Sp3 transcription factor	protein-coding	6670
					P02T_ACTACGAGTGGGCTTC	0	4.14328	NP															ENSG00000139218	3349.44	1.10555	1.69982e-07	1.76912e-05	2446.07	1906.82	2024.47	5398.21	3199.47	5121.58	SCAF11	SR-related CTD associated factor 11	protein-coding	9169
					P02T_ACTATCTCAAGCACCC	0	0	NN															ENSG00000205339	8590.74	0.96721	1.70016e-07	1.76912e-05	6469.06	5009.85	5965.26	11908.9	8823.46	13368	IPO7	importin 7	protein-coding	10527
					P02T_ACTATCTTCTTGTTAC	0	0	NN															ENSG00000101745	138.919	1.67386	1.73622e-07	1.79074e-05	69.1717	53.7518	76.7827	263.806	118.089	251.911	ANKRD12	ankyrin repeat domain 12	protein-coding	23253
					P02T_ACTATGGAGAAAGCGA	0	2.81017	NP															ENSG00000185278	242.13	1.06412	1.73816e-07	1.79074e-05	186.463	133.924	150.321	328.691	282.922	370.458	ZBTB37	zinc finger and BTB domain containing 37	protein-coding	84614
					P02T_ACTATTCCAGATACCT	0	3.84801	NP															ENSG00000164151	3541.41	0.957224	1.74159e-07	1.79074e-05	2743.81	2142.78	2338.09	4850.96	3670.6	5502.23	ICE1	interactor of little elongation complex ELL subunit 1	protein-coding	23379
					P02T_ACTATTCTCGAGCTGC	2.6314	3.59612	PP															ENSG00000181555	1826.09	0.937498	1.7643e-07	1.80576e-05	1333.31	1065.93	1360.46	2317.06	2005.05	2874.75	SETD2	SET domain containing 2, histone lysine methyltransferase	protein-coding	29072
					P02T_ACTCCCAAGATAACAC	0	4.40767	NP															ENSG00000177200	708.877	1.37467	1.77008e-07	1.80576e-05	487.21	312.489	384.995	1205.48	639.649	1223.44	CHD9	chromodomain helicase DNA binding protein 9	protein-coding	80205
					P02T_ACTCCCATCAGCGCGT	2.11893	5.04192	PP															ENSG00000080824	42285.5	0.855305	1.82497e-07	1.85022e-05	32022.5	27295.9	30999.7	52928.6	45447	65019.1	HSP90AA1	heat shock protein 90 alpha family class A member 1	protein-coding	3320
					P02T_ACTCTCGTCTAGCCAA	0	4.95264	NP															ENSG00000004897	1771.66	0.920707	1.82789e-07	1.85022e-05	1296.22	1010.35	1369.11	2269.25	1996.44	2688.6	CDC27	cell division cycle 27	protein-coding	996
					P02T_ACTGCAAGTAGTTAGA	2.35453	5.07446	PP															ENSG00000164219	540.687	0.876508	1.87277e-07	1.88831e-05	404.003	328.888	412.031	666.773	639.649	792.78	PGGT1B	protein geranylgeranyltransferase type I subunit beta	protein-coding	5229
					P02T_ACTGTCCGTAACGATA	0	4.4826	NP															ENSG00000196504	2802.08	1.01691	1.90404e-07	1.91242e-05	2101.22	1573.38	1887.12	3892.21	2868.58	4489.95	PRPF40A	pre-mRNA processing factor 40 homolog A	protein-coding	55660
					P02T_ACTGTCCTCCATCGTC	2.29627	5.94625	PP															ENSG00000066933	242.659	1.19819	1.95546e-07	1.95651e-05	165.411	129.369	148.158	398.698	244.789	369.532	MYO9A	myosin IXA	protein-coding	4649
					P02T_ACTGTGAAGATTGATG	0	3.6779	NP															ENSG00000155100	807.307	1.0171	2.0054e-07	1.99879e-05	600.491	426.37	576.411	1179.87	869.676	1191.02	OTUD6B	OTU deubiquitinase 6B	protein-coding	51633
					P02T_ACTGTGAAGCGCTGAA	2.03093	3.03801	PP															ENSG00000119285	2335.2	0.79967	2.10989e-07	2.09491e-05	1819.52	1556.07	1737.89	2912.11	2563.51	3422.11	HEATR1	HEAT repeat containing 1	protein-coding	55127
					P02T_ACTGTGATCCTCTAAT	0	2.3354	NP															ENSG00000171634	1196.84	1.04587	2.11842e-07	2.09539e-05	754.874	638.645	950.592	1377.09	1494.56	1965.28	BPTF	bromodomain PHD finger transcription factor	protein-coding	2186
					P02T_ACTGTGATCGACATCA	2.04736	3.05599	PP															ENSG00000112249	2335.28	0.994912	2.1957e-07	2.16359e-05	1764.38	1384.79	1533.49	3152.87	2393.76	3782.38	ASCC3	activating signal cointegrator 1 complex subunit 3	protein-coding	10973
					P02T_ACTTATCCAACTGCTA	1.97788	3.47001	PP															ENSG00000138778	324.884	1.80601	2.21169e-07	2.17113e-05	109.271	94.749	230.348	426.871	359.187	728.876	CENPE	centromere protein E	protein-coding	1062
					P02T_ACTTATCTCCCTTTGG	3.6509	5.23935	PP															ENSG00000136869	511.452	0.923033	2.2446e-07	2.19516e-05	398.991	326.155	335.249	664.211	567.073	777.036	TLR4	toll like receptor 4	protein-coding	7099
					P02T_ACTTCCGAGCTCGGCT	3.41185	2.75115	PP															ENSG00000189180	298.068	1.15287	2.29814e-07	2.23474e-05	215.535	164.9	175.194	432.847	306.293	493.635	ZNF33A	zinc finger protein 33A	protein-coding	7581
					P02T_ACTTCCGAGGTGCTTT	3.44931	4.12644	PP															ENSG00000126787	1544.44	1.03644	2.30226e-07	2.23474e-05	1082.69	824.498	1131.19	2025.93	1650.79	2551.53	DLGAP5	DLG associated protein 5	protein-coding	9787
					P02T_ACTTCCGCACAATGTC	3.80497	0	PN															ENSG00000080608	1235.05	1.05346	2.32045e-07	2.24261e-05	842.091	714.262	854.343	1706.63	1223.94	2069.01	PUM3	pumilio RNA binding family member 3	protein-coding	9933
					P02T_ACTTCCGGTAGACAAT	0	3.98201	NP															ENSG00000135655	1067.22	1.17507	2.32846e-07	2.24261e-05	759.887	556.65	649.95	1613.57	1013.6	1809.69	USP15	ubiquitin specific peptidase 15	protein-coding	9958
					P02T_ACTTCCGGTCAGCGTC	2.98929	2.60867	PP															ENSG00000170242	1347.35	1.14561	2.33623e-07	2.24261e-05	991.462	774.391	751.606	2155.7	1281.76	2129.21	USP47	ubiquitin specific peptidase 47	protein-coding	55031
					P02T_ACTTCGCAGTAACAGT	0	3.52018	NP															ENSG00000080986	1171.89	0.732121	2.34521e-07	2.24295e-05	903.243	804.455	935.452	1380.5	1385.09	1622.61	NDC80	NDC80 kinetochore complex component	protein-coding	10403
					P02T_ACTTCGCGTCCACTTC	2.01629	3.29738	PP															ENSG00000083312	9323.54	0.956901	2.35943e-07	2.24828e-05	7301.13	5361.52	6358.91	12725	9790.31	14404.3	TNPO1	transportin 1	protein-coding	3842
					P02T_ACTTCGCGTGGAAGTC	3.35224	4.71193	PP															ENSG00000047365	146.908	1.23713	2.40826e-07	2.28644e-05	99.2464	70.1507	94.0859	237.34	164.833	215.792	ARAP2	ArfGAP with RhoGAP domain, ankyrin repeat and PH domain 2	protein-coding	116984
					P02T_ACTTTCAAGGATTTAG	0	5.51949	NP															ENSG00000095002	2595.93	0.825668	2.45564e-07	2.32075e-05	2097.21	1723.7	1798.45	3482.41	2777.55	3696.24	MSH2	mutS homolog 2	protein-coding	4436
					P02T_ACTTTGTAGACCCTTA	0	3.83754	NP															ENSG00000115760	2028.05	1.06486	2.46224e-07	2.32075e-05	1532.81	1228.09	1175.53	3210.92	1987.83	3033.12	BIRC6	baculoviral IAP repeat containing 6	protein-coding	57448
					P02T_ACTTTGTAGCCTTTGA	1.43836	5.04511	PP															ENSG00000102780	358.153	1.14218	2.49483e-07	2.34297e-05	268.667	222.296	179.52	550.664	377.639	550.13	DGKH	diacylglycerol kinase eta	protein-coding	160851
					P02T_ACTTTGTAGGTAATCA	0	4.97759	NP															ENSG00000139734	1176.62	0.994542	2.51785e-07	2.35609e-05	749.862	694.219	915.986	1354.89	1392.47	1952.31	DIAPH3	diaphanous related formin 3	protein-coding	81624
					P02T_ACTTTGTGTCTGTCAA	2.65235	3.89901	PP															ENSG00000075539	809.969	1.14347	2.53749e-07	2.35895e-05	583.449	470.101	461.778	1324.15	770.039	1250.3	FRYL	FRY like transcription coactivator	protein-coding	285527
					P02T_AGAAATGGTATACAGA	2.56976	4.63989	PP															ENSG00000166923	678.353	0.670662	2.53904e-07	2.35895e-05	509.264	517.475	543.968	810.201	816.782	872.429	GREM1	gremlin 1, DAN family BMP antagonist	protein-coding	26585
					P02T_AGAAATGTCTTGGTGA	2.73396	3.93921	PP															ENSG00000066777	674.395	1.06668	2.56061e-07	2.37053e-05	506.257	381.729	420.683	1024.49	677.782	1035.43	ARFGEF1	ADP ribosylation factor guanine nucleotide exchange factor 1	protein-coding	10565
					P02T_AGAACCTAGTACAGAT	0	3.35666	NP															ENSG00000088826	1000.56	-0.639392	2.58478e-07	2.38442e-05	1216.02	1267.27	1172.29	800.81	803.251	743.694	SMOX	spermine oxidase	protein-coding	54498
					P02T_AGAACCTCAAAGACTA	0	4.05489	NP															ENSG00000166225	911.475	1.03819	2.64935e-07	2.43534e-05	666.655	504.721	620.751	1246.46	941.022	1489.24	FRS2	fibroblast growth factor receptor substrate 2	protein-coding	10818
					P02T_AGAACCTTCGAGTCCG	0	3.9462	NP															ENSG00000137776	1225.78	1.00783	2.74115e-07	2.50549e-05	857.128	692.396	894.357	1555.52	1314.97	2040.3	SLTM	SAFB like transcription modulator	protein-coding	79811
					P02T_AGAAGCGCAACGTATC	0	0	NN															ENSG00000204186	310.552	1.2297	2.74492e-07	2.50549e-05	235.585	156.7	165.461	472.973	322.285	510.306	ZDBF2	zinc finger DBF-type containing 2	protein-coding	57683
					P02T_AGACAAAAGTTCCTGA	0	1.73217	NP															ENSG00000189057	561.553	1.36213	2.7917e-07	2.53927e-05	358.891	274.225	311.457	1025.34	479.736	919.662	FAM111B	family with sequence similarity 111 member B	protein-coding	374393
					P02T_AGACAAACATACTTTC	0	0	NN															ENSG00000198677	1455.5	1.30839	2.83095e-07	2.55429e-05	1070.66	726.105	715.918	2486.95	1330.96	2402.42	TTC37	tetratricopeptide repeat domain 37	protein-coding	9652
					P02T_AGACAAAGTGTCTAAC	0	3.19022	NP															ENSG00000105821	1192.44	1.12402	2.83172e-07	2.55429e-05	823.043	567.583	860.832	1587.96	1287.91	2027.33	DNAJC2	DnaJ heat shock protein family (Hsp40) member C2	protein-coding	27000
					P02T_AGACAAATCTTTCCGG	3.28307	4.35636	PP															ENSG00000129534	797.974	1.22485	2.84743e-07	2.55429e-05	572.421	338.91	524.502	1207.19	831.543	1313.27	MIS18BP1	MIS18 binding protein 1	protein-coding	55320
					P02T_AGACACTAGCCTCTCT	0	5.11589	NP															ENSG00000077232	2281.07	0.906823	2.84749e-07	2.55429e-05	1757.36	1426.7	1577.83	3078.59	2365.47	3480.45	DNAJC10	DnaJ heat shock protein family (Hsp40) member C10	protein-coding	54431
					P02T_AGACACTAGGCAGGTT	2.31772	2.96036	PP															ENSG00000129003	705.224	1.26545	2.8615e-07	2.55804e-05	515.279	348.02	380.669	1208.05	664.251	1115.08	VPS13C	vacuolar protein sorting 13 homolog C	protein-coding	54832
					P02T_AGACACTTCATAGAGA	3.49407	3.73861	PP															ENSG00000065243	1746.9	1.15102	2.95161e-07	2.62956e-05	1354.36	914.692	986.28	2717.46	1724.59	2783.99	PKN2	protein kinase N2	protein-coding	5586
					P02T_AGACACTTCGTCAAAC	3.07567	4.48665	PP															ENSG00000055044	1766.05	0.908816	3.04016e-07	2.69921e-05	1297.22	1024.93	1361.54	2177.9	2002.59	2732.13	NOP58	NOP58 ribonucleoprotein	protein-coding	51602
					P02T_AGACAGGAGCCATATC	0	3.29529	NP															ENSG00000172795	771.95	0.954616	3.06293e-07	2.71017e-05	605.503	440.036	532.072	1046.69	841.384	1166.02	DCP2	decapping mRNA 2	protein-coding	167227
					P02T_AGACAGGGTAATGCTC	0	4.92063	NP															ENSG00000156650	555.211	0.844222	3.14456e-07	2.77297e-05	415.03	380.818	396.891	717.997	602.746	817.786	KAT6B	lysine acetyltransferase 6B	protein-coding	23522
					P02T_AGACAGGTCACGGGCT	2.44731	3.89373	PP															ENSG00000101972	2241.22	1.24476	3.18514e-07	2.79926e-05	1611	1114.21	1266.37	3881.11	2035.8	3538.8	STAG2	stromal antigen 2	protein-coding	10735
					P02T_AGACAGGTCGTTGTAG	3.90428	4.74	PP															ENSG00000134987	2074.33	0.850897	3.24931e-07	2.84605e-05	1551.85	1336.51	1551.88	2450.24	2337.18	3218.35	WDR36	WD repeat domain 36	protein-coding	134430
					P02T_AGACCATAGCCACTCG	3.14575	3.14575	PP															ENSG00000143971	408.708	1.3473	3.30583e-07	2.88583e-05	241.6	183.121	268.199	590.79	385.019	783.519	ETAA1	ETAA1 activator of ATR kinase	protein-coding	54465
					P02T_AGACCATTCCGCAAAT	0	3.23401	NP															ENSG00000066654	809.169	1.06864	3.32627e-07	2.88939e-05	543.349	428.193	596.959	997.171	899.198	1390.14	THUMPD1	THUMP domain containing 1	protein-coding	55623
					P02T_AGACCATTCGTCGATA	0	2.98696	NP															ENSG00000163605	962.935	1.03046	3.33212e-07	2.88939e-05	646.605	508.365	745.117	1216.58	1083.71	1577.22	PPP4R2	protein phosphatase 4 regulatory subunit 2	protein-coding	151987
					P02T_AGACCCGAGCCTGAGA	2.5335	4.37303	PP															ENSG00000152818	1085.07	1.08765	3.39427e-07	2.93351e-05	832.066	637.734	614.262	1788.59	1087.4	1550.37	UTRN	utrophin	protein-coding	7402
					P02T_AGACCCGCAAGAGTTA	3.78108	5.15013	PP															ENSG00000156876	488.036	1.21274	3.41876e-07	2.94489e-05	361.899	258.738	262.792	799.103	472.356	773.331	SASS6	SAS-6 centriolar assembly protein	protein-coding	163786
					P02T_AGACCCGGTAGGTAGC	1.97467	4.23768	PP															ENSG00000116984	1129.23	0.710601	3.55885e-07	3.05544e-05	907.253	768.013	895.438	1348.06	1339.57	1517.03	MTR	5-methyltetrahydrofolate-homocysteine methyltransferase	protein-coding	4548
					P02T_AGACCCGTCGAGCCTG	2.79822	3.46044	PP															ENSG00000005700	1459.07	1.09429	3.60612e-07	3.08584e-05	1075.67	818.121	899.764	2318.76	1392.47	2249.61	IBTK	inhibitor of Bruton tyrosine kinase	protein-coding	25998
					P02T_AGACCCGTCTGGGCGT	0	4.49379	NP															ENSG00000064313	1077.7	1.00814	3.65502e-07	3.11743e-05	859.133	635.911	653.194	1551.25	1118.16	1648.54	TAF2	TATA-box binding protein associated factor 2	protein-coding	6873
					P02T_AGACTCACATAAGCGG	0	4.97034	NP															ENSG00000106692	471.178	1.06846	3.70315e-07	3.14816e-05	341.849	247.805	324.434	729.096	488.347	695.535	FKTN	fukutin	protein-coding	2218
					P02T_AGACTCATCAGCTTCC	1.59981	4.71545	PP															ENSG00000131263	2082.79	0.876914	3.7253e-07	3.15393e-05	1555.86	1314.64	1536.74	2818.2	2153.89	3117.4	RLIM	ring finger protein, LIM domain interacting	protein-coding	51132
					P02T_AGAGAATAGCTTGTGT	2.28894	4.14395	PP															ENSG00000183735	600.548	0.954949	3.73418e-07	3.15393e-05	455.13	363.508	408.787	845.205	624.888	905.77	TBK1	TANK binding kinase 1	protein-coding	29110
					P02T_AGAGAATCAACTCGTA	2.63164	4.27571	PP															ENSG00000072415	1388.26	0.943511	3.90259e-07	3.2855e-05	1092.71	795.345	962.488	1784.32	1522.86	2171.81	MPP5	membrane palmitoylated protein 5	protein-coding	64398
					P02T_AGAGAGCCACCCTGAG	0	4.10795	NP															ENSG00000120686	853.866	0.856561	3.93473e-07	3.30187e-05	644.6	563.939	615.343	1100.47	911.499	1287.34	UFM1	ubiquitin fold modifier 1	protein-coding	51569
					P02T_AGAGAGCGTGACCTGC	2.73438	4.83471	PP															ENSG00000120063	1310.65	0.861161	4.00196e-07	3.3475e-05	1042.59	815.388	935.452	1805.66	1398.62	1866.18	GNA13	G protein subunit alpha 13	protein-coding	10672
					P02T_AGAGAGCTCCCTCGAT	0	3.10608	NP															ENSG00000114978	1972.53	0.691617	4.04399e-07	3.36558e-05	1525.79	1385.7	1615.68	2468.17	2203.1	2636.73	MOB1A	MOB kinase activator 1A	protein-coding	55233
					P02T_AGAGCAGGTGCTCTCT	1.88546	3.93778	PP															ENSG00000198000	906.593	1.27386	4.04945e-07	3.36558e-05	533.324	385.373	673.741	1100.47	1033.28	1713.37	NOL8	nucleolar protein 8	protein-coding	55035
					P02T_AGAGCAGGTTCCGTTC	2.15526	5.59119	PP															ENSG00000113580	1875.96	0.964019	4.117e-07	3.41082e-05	1271.16	1053.17	1491.32	2221.44	2195.72	3022.94	NR3C1	nuclear receptor subfamily 3 group C member 1	protein-coding	2908
					P02T_AGAGCAGTCAAATAGG	1.75656	3.89029	PP															ENSG00000114439	1699.89	1.06545	4.1407e-07	3.41956e-05	1336.32	991.22	971.139	2703.8	1703.68	2493.18	BBX	BBX high mobility group box domain containing	protein-coding	56987
					P02T_AGAGCAGTCGGACAAG	1.98717	4.15808	PP															ENSG00000196865	608.844	1.00517	4.21129e-07	3.46685e-05	440.093	337.999	437.986	840.936	638.419	957.634	NHLRC2	NHL repeat containing 2	protein-coding	374354
					P02T_AGAGCCCGTCTAATCG	3.21592	3.21592	PP															ENSG00000120694	2826.34	0.907354	4.3762e-07	3.58972e-05	2000.97	1700.02	2197.5	3482.41	3097.38	4479.76	HSPH1	heat shock protein family H (Hsp110) member 1	protein-coding	10808
					P02T_AGATAGACATAGATCC	0	0	NN															ENSG00000129292	733.745	0.821703	4.38815e-07	3.58972e-05	558.386	481.033	552.619	947.654	799.561	1063.21	PHF20L1	PHD finger protein 20 like 1	protein-coding	51105
					P02T_AGATAGACATGTGTCA	3.83161	5.31868	PP															ENSG00000197372	264.187	1.07409	4.4105e-07	3.5967e-05	186.463	135.746	189.253	350.888	301.373	421.396	ZNF675	zinc finger protein 675	protein-coding	171392
					P02T_AGATCCACAGAAGCGT	2.20308	5.24829	PP															ENSG00000173889	1104.28	1.03724	4.44367e-07	3.6071e-05	870.16	650.488	651.031	1741.63	1123.08	1589.26	PHC3	polyhomeotic homolog 3	protein-coding	80012
					P02T_AGATCCAGTACAGTAA	1.9608	4.8614	PP															ENSG00000116489	5606.84	0.820178	4.45099e-07	3.6071e-05	4440.02	3645.1	4080.3	7541.96	5872.47	8061.17	CAPZA1	capping actin protein of muscle Z-line subunit alpha 1	protein-coding	829
					P02T_AGATCGTCACTAACCA	3.64	4.31994	PP															ENSG00000105976	4987.67	0.713403	4.53683e-07	3.66525e-05	4062.09	3420.98	3855.36	6285.25	5484.99	6817.35	MET	MET proto-oncogene, receptor tyrosine kinase	protein-coding	4233
					P02T_AGATCGTCAGATAAAC	1.19564	3.69378	PP															ENSG00000178904	254.495	0.944268	4.57277e-07	3.66671e-05	185.46	155.789	181.683	320.153	297.683	386.202	DPY19L3	dpy-19 like C-mannosyltransferase 3	protein-coding	147991
					P02T_AGATCGTTCTGGGAGA	1.58917	4.36937	PP															ENSG00000173276	413.303	0.990437	4.57477e-07	3.66671e-05	307.764	247.805	275.769	577.983	430.533	639.966	ZBTB21	zinc finger and BTB domain containing 21	protein-coding	49854
					P02T_AGCATCAGTATTTCTC	2.35442	4.06375	PP															ENSG00000162924	136.074	1.28357	4.59289e-07	3.66671e-05	100.249	65.5955	72.4569	201.483	152.532	224.127	REL	REL proto-oncogene, NF-kB subunit	protein-coding	5966
					P02T_AGCCAATCATCCGGTG	2.84565	3.90476	PP															ENSG00000174738	1010.93	1.20108	4.59501e-07	3.66671e-05	593.474	460.99	785.13	1216.58	1182.12	1827.28	NR1D2	nuclear receptor subfamily 1 group D member 2	protein-coding	9975
					P02T_AGCCAATGTAGAGATT	0	3.77301	NP															ENSG00000196233	768.843	1.02093	4.62874e-07	3.66739e-05	632.571	421.815	469.348	1082.55	842.614	1164.16	LCOR	ligand dependent nuclear receptor corepressor	protein-coding	84458
					P02T_AGCCAATTCACTTATC	2.88148	4.95116	PP															ENSG00000155657	236.027	1.04957	4.63807e-07	3.66739e-05	179.446	130.28	152.484	337.228	262.01	354.714	TTN	titin	protein-coding	7273
					P02T_AGCCAATTCTCCTGTG	3.23265	3.90587	PP															ENSG00000178966	440.27	1.09251	4.63816e-07	3.66739e-05	317.789	243.25	283.339	632.623	440.373	724.245	RMI1	RecQ mediated genome instability 1	protein-coding	80010
					P02T_AGCCACGGTAGGGTAC	1.61053	2.56621	PP															ENSG00000131023	941.746	0.765575	4.81825e-07	3.79824e-05	708.76	659.599	725.651	1201.22	1019.75	1335.5	LATS1	large tumor suppressor kinase 1	protein-coding	9113
					P02T_AGCCAGCAGTGATAAC	3.24386	5.63539	PP															ENSG00000138448	2084.34	0.988169	4.99911e-07	3.926e-05	1632.05	1198.03	1362.62	2983.83	2112.07	3217.43	ITGAV	integrin subunit alpha V	protein-coding	3685
					P02T_AGCCAGCCAGACCCGT	0	3.89606	NP															ENSG00000112419	618.711	1.00215	5.0105e-07	3.926e-05	474.177	325.244	437.986	851.181	679.012	944.668	PHACTR2	phosphatase and actin regulator 2	protein-coding	9749
					P02T_AGCCAGCCAGTCGCTG	2.17003	4.36419	PP															ENSG00000253352	2563.79	0.857153	5.09255e-07	3.97831e-05	2033.05	1655.37	1784.39	3684.75	2648.39	3576.77	TUG1	taurine up-regulated 1	ncRNA	55000
					P02T_AGCGATTAGCCTGTGC	3.29964	3.51538	PP															ENSG00000124383	848.454	1.06991	5.34868e-07	4.16589e-05	584.451	453.702	605.61	1138.04	865.986	1442.93	MPHOSPH10	M-phase phosphoprotein 10	protein-coding	10199
					P02T_AGCGATTCATTAGGAA	3.08026	3.75017	PP															ENSG00000111615	693.856	0.998935	5.52966e-07	4.29399e-05	511.269	368.974	509.362	907.528	763.888	1102.11	KRR1	KRR1 small subunit processome component homolog	protein-coding	11103
					P02T_AGCGATTGTACCCGAC	1.76554	3.99438	PP															ENSG00000198836	2041.5	1.10915	5.59466e-07	4.33153e-05	1459.62	1145.19	1276.11	3255.32	1872.2	3240.58	OPA1	OPA1 mitochondrial dynamin like GTPase	protein-coding	4976
					P02T_AGCGATTGTTCTCCAC	2.07713	3.75862	PP															ENSG00000138376	533.869	0.805548	5.71919e-07	4.41481e-05	441.095	378.996	346.063	701.776	613.817	721.467	BARD1	BRCA1 associated RING domain 1	protein-coding	580
					P02T_AGCGCCAAGCAGCCCT	2.62857	4.27244	PP															ENSG00000124207	7937.95	0.945133	5.76704e-07	4.43858e-05	5472.59	4536.11	6273.47	9623.38	8839.45	12882.7	CSE1L	chromosome segregation 1 like	protein-coding	1434
					P02T_AGCGCCAGTATGGAGC	2.32551	4.86943	PP															ENSG00000153339	672.83	0.959785	6.09106e-07	4.66345e-05	519.289	419.993	432.579	980.95	683.932	1000.24	TRAPPC8	trafficking protein particle complex 8	protein-coding	22878
					P02T_AGCGCTGGTGTTTCTT	3.03467	4.5366	PP															ENSG00000128915	858.456	0.940975	6.09507e-07	4.66345e-05	692.72	528.408	543.968	1280.61	902.889	1202.14	ICE2	interactor of little elongation complex ELL subunit 2	protein-coding	79664
					P02T_AGCGCTGTCGAGATAA	2.99252	2.99252	PP															ENSG00000101639	760.968	0.939209	6.21523e-07	4.74144e-05	583.449	475.567	507.199	1167.92	778.649	1053.03	CEP192	centrosomal protein 192	protein-coding	55125
					P02T_AGCGTATAGACATGCG	3.0541	3.94168	PP															ENSG00000104447	452.562	0.898808	6.29425e-07	4.78768e-05	337.839	312.489	298.479	621.524	473.586	671.455	TRPS1	transcriptional repressor GATA binding 1	protein-coding	7227
					P02T_AGCGTATCACAGAGAC	2.29441	4.7228	PP															ENSG00000173237	2435.22	-0.682747	6.4734e-07	4.90959e-05	2960.35	3108.5	2931.8	1802.25	2125.6	1682.81	C11orf86	chromosome 11 open reading frame 86	protein-coding	254439
					P02T_AGCGTATCATGACGTT	3.68399	4.76571	PP															ENSG00000110172	2922.05	0.805932	6.51275e-07	4.92508e-05	2254.6	1812.99	2313.22	3680.48	3241.3	4229.7	CHORDC1	cysteine and histidine rich domain containing 1	protein-coding	26973
					P02T_AGCGTATGTCGCTCGA	0	4.33244	NP															ENSG00000176853	1579.46	0.99484	6.6565e-07	5.01919e-05	1215.02	876.428	1076.04	1996.9	1695.07	2617.29	FAM91A1	family with sequence similarity 91 member A1	protein-coding	157769
					P02T_AGCTACAGTGTTCCTC	0	4.27635	NP															ENSG00000142541	32248.3	-0.607393	6.75767e-07	5.07041e-05	39344.7	41063.7	36404.7	25854.7	27292.1	23529.6	RPL13A	ribosomal protein L13a	protein-coding	23521
					P02T_AGCTACATCGTTGTTT	1.72026	6.03076	PP															ENSG00000176208	297.183	1.31549	6.7634e-07	5.07041e-05	189.47	136.657	186.009	486.633	269.39	514.937	ATAD5	ATPase family AAA domain containing 5	protein-coding	79915
					P02T_AGCTCAAAGTTCGCAT	2.74854	2.74854	PP															ENSG00000106546	1187.59	0.81752	6.83452e-07	5.109e-05	940.335	745.237	895.438	1670.77	1285.45	1588.34	AHR	aryl hydrocarbon receptor	protein-coding	196
					P02T_AGCTCAAGTTGGACCC	0	4.1766	NP															ENSG00000168685	1361.57	0.757734	7.02598e-07	5.23197e-05	1071.66	1036.77	927.881	1978.12	1617.57	1537.4	IL7R	interleukin 7 receptor	protein-coding	3575
					P02T_AGCTTCCGTGATATAG	2.85849	5.10808	PP															ENSG00000147689	398.115	-0.942335	7.03925e-07	5.23197e-05	526.307	608.58	436.905	312.47	242.328	262.099	FAM83A	family with sequence similarity 83 member A	protein-coding	84985
					P02T_AGGAAATAGGGAGGTG	2.4851	2.4851	PP															ENSG00000211448	7580.8	1.00711	7.11157e-07	5.27066e-05	4920.22	4130.69	6061.51	7963.71	10047.4	12361.3	DIO2	iodothyronine deiodinase 2	protein-coding	1734
					P02T_AGGAAATAGTGGCGAT	2.29148	4.82006	PP															ENSG00000141753	600.114	-0.720207	7.23847e-07	5.34947e-05	777.931	735.216	726.732	472.973	485.887	401.947	IGFBP4	insulin like growth factor binding protein 4	protein-coding	3487
					P02T_AGGAAATCAATCACGT	0	2.37534	NP															ENSG00000157625	557.788	0.999011	7.47693e-07	5.51005e-05	435.08	325.244	356.877	865.695	575.684	788.149	TAB3	TGF-beta activated kinase 1 (MAP3K7) binding protein 3	protein-coding	257397
					P02T_AGGAAATCACTGGCCA	2.52421	3.84853	PP															ENSG00000103363	1572.12	-0.575244	7.50018e-07	5.51158e-05	1875.66	1965.13	1802.77	1240.49	1292.83	1255.85	ELOB	elongin B	protein-coding	6923
					P02T_AGGAATAAGACGGTTG	0	4.62765	NP															ENSG00000165490	772.938	1.00903	7.64794e-07	5.60432e-05	583.449	498.343	458.534	1181.58	758.968	1156.76	DDIAS	DNA damage induced apoptosis suppressor	protein-coding	220042
					P02T_AGGAATACATGCTGCG	2.58996	4.4694	PP															ENSG00000107581	6267.7	0.967791	7.6878e-07	5.61128e-05	4339.77	3541.24	4842.72	7317.42	7068.12	10496.9	EIF3A	eukaryotic translation initiation factor 3 subunit A	protein-coding	8661
					P02T_AGGAATATCCACATAG	0	3.91374	NP															ENSG00000166266	1006.02	1.06918	7.70058e-07	5.61128e-05	773.922	502.898	672.66	1471.85	1035.74	1579.08	CUL5	cullin 5	protein-coding	8065
					P02T_AGGACGACAAGACTGG	2.22229	4.20211	PP															ENSG00000126653	357.923	1.10362	7.75711e-07	5.63669e-05	253.63	190.409	239	493.463	365.338	605.699	NSRP1	nuclear speckle splicing regulatory protein 1	protein-coding	84081
					P02T_AGGACGACAGTCGCTG	3.13612	4.20533	PP															ENSG00000142875	669.205	0.890099	7.79706e-07	5.64993e-05	517.284	415.438	475.837	959.606	698.693	948.372	PRKACB	protein kinase cAMP-activated catalytic subunit beta	protein-coding	5567
					P02T_AGGACGAGTAACCAGG	2.73848	3.79302	PP															ENSG00000180530	348.564	1.40827	8.03992e-07	5.80974e-05	205.51	138.479	229.267	462.728	343.196	712.206	NRIP1	nuclear receptor interacting protein 1	protein-coding	8204
					P02T_AGGACTTAGATGTAGT	0	0	NN															ENSG00000142534	12536.6	-0.560897	8.13988e-07	5.86567e-05	15256.9	15435	14136.7	9921.34	10742.4	9727.3	RPS11	ribosomal protein S11	protein-coding	6205
					P02T_AGGACTTAGCAGCACA	0	4.49144	NP															ENSG00000175548	890.304	0.970901	8.19171e-07	5.88672e-05	693.722	489.233	622.913	1220.85	943.482	1371.62	ALG10B	ALG10 alpha-1,2-glucosyltransferase B	protein-coding	144245
					P02T_AGGACTTAGTAGTCAA	1.75811	3.67406	PP															ENSG00000198959	5590.2	-0.644765	8.48186e-07	6.07843e-05	7029.45	7303.87	6123.15	4611.92	4432.03	4040.77	TGM2	transglutaminase 2	protein-coding	7052
					P02T_AGGACTTCACGGTAGA	0	3.5127	NP															ENSG00000145241	221.677	1.301	8.57894e-07	6.12759e-05	172.428	109.326	102.737	379.062	234.948	331.56	CENPC	centromere protein C	protein-coding	1060
					P02T_AGGAGGTGTCCCGTGA	2.34328	2.34328	PP															ENSG00000164163	2099.53	1.02059	8.62844e-07	6.12759e-05	1413.51	1104.19	1642.72	2585.13	2324.88	3526.76	ABCE1	ATP binding cassette subfamily E member 1	protein-coding	6059
					P02T_AGGAGGTGTCGTGCCA	0	4.13518	NP															ENSG00000198887	771.649	1.24503	8.63544e-07	6.12759e-05	559.389	376.263	439.067	1215.73	697.463	1341.98	SMC5	structural maintenance of chromosomes 5	protein-coding	23137
					P02T_AGGAGGTGTTTCCATT	3.43777	3.43777	PP															ENSG00000101966	786.077	0.70914	8.68175e-07	6.12759e-05	644.6	544.807	601.285	932.287	927.491	1065.99	XIAP	X-linked inhibitor of apoptosis	protein-coding	331
					P02T_AGGATAAAGCGGTATG	2.4776	4.25012	PP															ENSG00000044459	247.891	0.880654	8.6877e-07	6.12759e-05	193.48	156.7	174.113	341.497	289.072	332.486	CNTLN	centlein	protein-coding	54875
					P02T_AGGATAAAGGAGAATG	0	3.98465	NP															ENSG00000115904	1031.83	0.897443	8.69178e-07	6.12759e-05	820.036	620.424	723.488	1510.27	1081.25	1435.52	SOS1	SOS Ras/Rac guanine nucleotide exchange factor 1	protein-coding	6654
					P02T_AGGATAACACAAGCAG	2.45406	2.83046	PP															ENSG00000102038	398.808	0.860102	8.92972e-07	6.27832e-05	300.747	254.182	296.316	553.225	431.763	556.613	SMARCA1	SWI/SNF related, matrix associated, actin dependent regulator of chromatin, subfamily a, member 1	protein-coding	6594
					P02T_AGGCATTCAGTAGAAT	3.4486	4.56618	PP															ENSG00000188643	4194.53	-0.574398	9.52183e-07	6.67657e-05	4813.95	5373.36	4868.67	3521.69	3350.77	3238.73	S100A16	S100 calcium binding protein A16	protein-coding	140576
					P02T_AGGCATTCATCGTTCC	0	4.7151	NP															ENSG00000213949	3058.86	1.01027	9.63375e-07	6.73689e-05	2446.07	1825.74	1817.91	4876.58	3046.94	4339.92	ITGA1	integrin subunit alpha 1	protein-coding	3672
					P02T_AGGCATTGTCACTACA	3.42532	4.3856	PP															ENSG00000114933	327.004	1.22153	9.70787e-07	6.77053e-05	232.577	149.412	207.638	403.82	362.878	605.699	INO80D	INO80 complex subunit D	protein-coding	54891
					P02T_AGGCCACAGGAACATT	2.02446	4.38033	PP															ENSG00000135870	355.256	0.889403	9.9157e-07	6.89698e-05	260.647	251.449	235.755	451.63	387.479	544.573	RC3H1	ring finger and CCCH-type domains 1	protein-coding	149041
					P02T_AGGCCACCAACATCGT	3.15215	0	PN															ENSG00000138095	7818.2	0.920509	9.96057e-07	6.90766e-05	5823.46	4746.56	5647.32	10616.3	7775.42	12300.1	LRPPRC	leucine rich pentatricopeptide repeat containing	protein-coding	10128
					P02T_AGGCCACGTTTACGTG	3.44362	4.12066	PP															ENSG00000069275	12725.3	0.640809	9.98416e-07	6.90766e-05	10263.5	8964.71	10606.8	14560.6	15088.3	16867.9	NUCKS1	nuclear casein kinase and cyclin dependent kinase substrate 1	protein-coding	64710
					P02T_AGGCTGCAGTCCTGCG	3.24378	3.91723	PP															ENSG00000151458	652.14	0.974729	1.00922e-06	6.96387e-05	490.217	393.573	436.905	910.943	653.18	1028.02	ANKRD50	ankyrin repeat domain 50	protein-coding	57182
					P02T_AGGCTGCCAGTGGGTA	2.20813	4.98891	PP															ENSG00000128641	2199.34	0.757317	1.03766e-06	7.14118e-05	1661.12	1579.76	1665.43	2842.96	2283.05	3163.71	MYO1B	myosin IB	protein-coding	4430
					P02T_AGGCTGCGTTATGTGC	2.43879	2.43879	PP															ENSG00000187325	700.642	0.812537	1.04395e-06	7.16248e-05	534.327	471.923	520.176	916.919	741.746	1018.76	TAF9B	TATA-box binding protein associated factor 9b	protein-coding	51616
					P02T_AGGGAGTCACAACCGC	0	3.53281	NP															ENSG00000181381	1046.7	1.03623	1.04626e-06	7.16248e-05	837.078	635	587.226	1700.65	1068.95	1451.27	DDX60L	DExD/H-box 60 like	protein-coding	91351
					P02T_AGGGAGTTCATAAGGA	3.10404	6.31804	PP															ENSG00000152558	4725.15	0.840931	1.14986e-06	7.85104e-05	3471.62	2802.38	3884.56	5778.13	5371.82	7042.41	TMEM123	transmembrane protein 123	protein-coding	114908
					P02T_AGGGCCTGTAGGAAAG	1.95646	1.95646	PP															ENSG00000198604	1870.71	1.00959	1.16583e-06	7.91457e-05	1416.52	1112.39	1197.16	2854.91	1775.02	2868.27	BAZ1A	bromodomain adjacent to zinc finger domain 1A	protein-coding	11177
					P02T_AGGGCCTGTCGATTCA	1.44207	3.7608	PP															ENSG00000177888	264.653	1.36748	1.16637e-06	7.91457e-05	198.493	120.258	125.448	480.657	254.629	408.43	ZBTB41	zinc finger and BTB domain containing 41	protein-coding	360023
					P02T_AGGGCCTGTGCCCTTT	0	4.3998	NP															ENSG00000081014	624.376	0.946314	1.16829e-06	7.91457e-05	482.197	389.017	409.868	963.875	633.498	867.798	AP4E1	adaptor related protein complex 4 subunit epsilon 1	protein-coding	23431
					P02T_AGGGCCTGTGTCGATT	1.43924	4.47589	PP															ENSG00000164323	448.1	1.06554	1.20464e-06	8.13166e-05	321.799	228.673	320.108	674.456	456.365	687.2	CFAP97	cilia and flagella associated protein 97	protein-coding	57587
					P02T_AGGGCCTGTTCTCTAT	2.11456	5.08321	PP															ENSG00000055609	1680.79	0.772267	1.20659e-06	8.13166e-05	1363.39	1150.65	1211.22	2150.58	1789.79	2419.09	KMT2C	lysine methyltransferase 2C	protein-coding	58508
					P02T_AGGGCCTTCCAGCCTT	1.95439	4.21443	PP															ENSG00000257267	452.186	0.832096	1.26692e-06	8.51619e-05	372.926	293.357	310.375	589.082	509.259	638.114	ZNF271P	zinc finger protein 271, pseudogene	pseudo	10778
					P02T_AGGGCCTTCCATTCGC	0	4.09714	NP															ENSG00000110075	2279.03	0.763126	1.27337e-06	8.52893e-05	1756.36	1474.08	1840.62	2726.85	2578.28	3298	PPP6R3	protein phosphatase 6 regulatory subunit 3	protein-coding	55291
					P02T_AGGGCTCAGTATAGAC	1.88831	1.88831	PP															ENSG00000165895	409.021	1.11404	1.27537e-06	8.52893e-05	324.806	228.673	222.778	632.623	414.542	630.705	ARHGAP42	Rho GTPase activating protein 42	protein-coding	143872
					P02T_AGGGCTCCACGTCATA	2.32285	4.02942	PP															ENSG00000145833	2903.32	0.932777	1.28441e-06	8.56735e-05	2258.61	1792.94	1937.95	3875.99	2907.94	4646.47	DDX46	DEAD-box helicase 46	protein-coding	9879
					P02T_AGGGCTCGTCGCGGTT	0	4.09604	NP															ENSG00000275052	1160.59	0.910497	1.3213e-06	8.76271e-05	880.185	686.019	853.262	1523.08	1210.41	1810.61	PPP4R3B	protein phosphatase 4 regulatory subunit 3B	protein-coding	57223
					P02T_AGGGCTCGTTTGACAC	3.53521	5.48387	PP															ENSG00000025796	1449.22	0.81762	1.32149e-06	8.76271e-05	1044.59	948.401	1156.07	1853.47	1533.93	2158.84	SEC63	SEC63 homolog, protein translocation regulator	protein-coding	11231
					P02T_AGGGTCCAGCCTCCAG	2.18586	0	PN															ENSG00000181827	597.446	0.906838	1.3238e-06	8.76271e-05	488.212	367.152	392.565	869.11	635.958	831.678	RFX7	regulatory factor X7	protein-coding	64864
					P02T_AGGGTCCAGGCATGGT	0	3.1572	NP															ENSG00000090060	5064.82	0.890895	1.32813e-06	8.76902e-05	3929.76	3242.42	3475.77	7181.68	4976.96	7582.35	PAPOLA	poly(A) polymerase alpha	protein-coding	10914
					P02T_AGGGTCCCAGGAGGTT	0	2.54017	NP															ENSG00000174405	406.327	1.23726	1.3552e-06	8.92513e-05	304.757	205.897	216.289	669.334	377.639	664.046	LIG4	DNA ligase 4	protein-coding	3981
					P02T_AGGGTCCGTCTACAGT	2.41684	5.2192	PP															ENSG00000134313	693.9	0.84929	1.38553e-06	9.10182e-05	579.439	468.279	439.067	947.654	756.508	972.452	KIDINS220	kinase D interacting substrate 220	protein-coding	57498
					P02T_AGGGTCCTCATTGGTG	0	4.18412	NP															ENSG00000181722	127.191	1.16411	1.4314e-06	9.37945e-05	94.234	68.3286	73.5384	192.946	141.461	192.638	ZBTB20	zinc finger and BTB domain containing 20	protein-coding	26137
					P02T_AGGGTCCTCCTAGAGT	0	3.72991	NP															ENSG00000163660	1251.49	1.03473	1.48934e-06	9.73461e-05	840.086	637.734	986.28	1506	1420.76	2118.09	CCNL1	cyclin L1	protein-coding	57018
					P02T_AGGGTGATCGGTAGAG	3.45592	3.73568	PP															ENSG00000197045	1944.43	0.94149	1.50164e-06	9.79041e-05	1459.62	1032.22	1504.29	2618.43	2098.54	2953.48	GMFB	glia maturation factor beta	protein-coding	2764
					P02T_AGGGTGATCTACGGTA	0	3.64653	NP															ENSG00000021776	1670.37	0.90219	1.50615e-06	9.79525e-05	1260.13	1038.59	1196.08	2357.18	1648.33	2521.89	AQR	aquarius intron-binding spliceosomal factor	protein-coding	9716
					P02T_AGGGTGATCTCGCTCA	3.46328	3.46328	PP															ENSG00000160336	252.554	1.12109	1.5183e-06	9.84961e-05	179.446	137.568	161.136	350.034	254.629	432.51	ZNF761	zinc finger protein 761	protein-coding	388561
					P02T_AGGTAGGCAGAGCTAG	0	4.27413	NP															ENSG00000174720	441.88	1.00368	1.5328e-06	9.91896e-05	312.777	232.317	338.493	615.548	472.356	679.79	LARP7	La ribonucleoprotein 7, transcriptional regulator	protein-coding	51574
					P02T_AGGTAGGGTCCACACG	2.06793	4.03012	PP															ENSG00000139133	239.374	0.917498	1.57044e-06	0.000101374	171.426	141.212	184.927	278.32	314.904	345.452	ALG10	ALG10 alpha-1,2-glucosyltransferase	protein-coding	84920
					P02T_AGGTAGGTCGATTGAC	0	0	NN															ENSG00000171858	7414.17	-0.577544	1.58064e-06	0.000101779	9258.99	9175.16	8200.61	5574.08	6188.6	6087.55	RPS21	ribosomal protein S21	protein-coding	6227
					P02T_AGGTCATTCGTAGTCA	2.71479	5.3253	PP															ENSG00000165105	218.923	0.966312	1.59279e-06	0.000102308	163.406	133.013	149.24	315.885	236.178	315.815	RASEF	RAS and EF-hand domain containing	protein-coding	158158
					P02T_AGGTCATTCTCAACCC	2.43641	4.65699	PP															ENSG00000132356	2587.4	0.834184	1.62661e-06	0.000104223	1903.73	1628.95	2047.18	3126.4	2818.14	4000.02	PRKAA1	protein kinase AMP-activated catalytic subunit alpha 1	protein-coding	5562
					P02T_AGGTCTACAGGTCTCG	2.61436	4.69731	PP															ENSG00000142731	470.045	0.94454	1.63749e-06	0.000104663	331.824	296.091	337.411	594.205	492.037	768.7	PLK4	polo like kinase 4	protein-coding	10733
					P02T_AGGTCTACATCGCCTT	0	3.8033	NP															ENSG00000112739	3758.34	0.930828	1.65982e-06	0.00010583	3059.6	2194.71	2505.71	5211.24	3829.28	5749.51	PRPF4B	pre-mRNA processing factor 4B	protein-coding	8899
					P02T_AGGTTACGTCATGACT	0	5.53132	NP															ENSG00000254004	263.218	1.22396	1.66433e-06	0.000105858	197.49	121.169	155.728	435.409	262.01	407.504	ZNF260	zinc finger protein 260	protein-coding	339324
					P02T_AGGTTGTCAGCCATTA	2.05414	4.20072	PP															ENSG00000116044	884.352	0.883497	1.67303e-06	0.000106151	668.66	586.715	611.018	1244.76	877.057	1317.9	NFE2L2	nuclear factor, erythroid 2 like 2	protein-coding	4780
					P02T_AGGTTGTTCACCCTGT	0	4.06192	NP															ENSG00000247596	440.792	-0.766056	1.68403e-06	0.00010659	542.347	605.847	516.932	355.157	334.585	289.883	TWF2	twinfilin actin binding protein 2	protein-coding	11344
					P02T_AGTAACCAGGATTCCT	2.68495	4.70284	PP															ENSG00000197603	1119.71	1.15881	1.7052e-06	0.000107336	844.096	630.445	604.529	2003.73	1040.66	1594.82	CPLANE1	ciliogenesis and planar polarity effector 1	protein-coding	65250
					P02T_AGTAACCCATCTTAGG	3.10605	3.38247	PP															ENSG00000187079	5992.77	0.889461	1.70556e-06	0.000107336	4964.33	3888.35	3753.7	8926.73	6130.79	8292.7	TEAD1	TEA domain transcription factor 1	protein-coding	7003
					P02T_AGTAACCGTATGCGTT	1.91221	3.85321	PP															ENSG00000164944	1756.75	0.727014	1.7082e-06	0.000107336	1408.5	1193.47	1369.11	2188.14	1906.64	2474.66	VIRMA	vir like m6A methyltransferase associated	protein-coding	25962
					P02T_AGTAACCTCTATACGG	0	3.91771	NP															ENSG00000163993	2035.82	-0.698582	1.71488e-06	0.000107496	2582.41	2482.61	2490.57	1371.11	1808.24	1479.98	S100P	S100 calcium binding protein P	protein-coding	6286
					P02T_AGTACCACAAGAAATC	2.99342	0	PN															ENSG00000164587	22738.5	-0.526169	1.72091e-06	0.000107615	26785.5	26926	26805.8	18202.6	19944.7	17766.2	RPS14	ribosomal protein S14	protein-coding	6208
					P02T_AGTACCACAAGGCGTA	0	4.01524	NP															ENSG00000107186	863.118	0.900813	1.74191e-06	0.000108667	717.782	529.319	560.19	1255	911.499	1204.91	MPDZ	multiple PDZ domain crumbs cell polarity complex component	protein-coding	8777
					P02T_AGTACCACAGCGGTCT	0	5.57633	NP															ENSG00000174953	1344.72	0.895023	1.75209e-06	0.00010904	969.407	828.143	1025.21	1717.73	1391.24	2136.62	DHX36	DEAH-box helicase 36	protein-coding	170506
					P02T_AGTACCAGTAACGCGA	0	4.52485	NP															ENSG00000011405	1429.33	1.27365	1.78476e-06	0.000110809	1105.75	743.415	660.764	2617.57	1313.74	2134.76	PIK3C2A	phosphatidylinositol-4-phosphate 3-kinase catalytic subunit type 2 alpha	protein-coding	5286
					P02T_AGTACCAGTCACGCTG	2.77409	5.35345	PP															ENSG00000104320	1131.53	1.0875	1.80981e-06	0.000112096	755.877	572.138	845.692	1466.73	1153.83	1994.92	NBN	nibrin	protein-coding	4683
					P02T_AGTACCAGTTCAAACC	1.60089	5.09531	PP															ENSG00000041353	293.53	0.943908	1.83415e-06	0.000113334	210.523	170.366	222.778	438.824	318.594	400.095	RAB27B	RAB27B, member RAS oncogene family	protein-coding	5874
					P02T_AGTAGCTAGTGGCGAT	2.00712	4.1808	PP															ENSG00000156273	743.43	0.932575	1.86379e-06	0.000114892	565.404	460.079	509.362	1138.04	735.596	1052.1	BACH1	BTB domain and CNC homolog 1	protein-coding	571
					P02T_AGTAGCTGTATGCTAC	0	3.69924	NP															ENSG00000042753	2118.01	-0.544134	1.86909e-06	0.000114947	2391.94	2571.89	2573.84	1716.88	1776.26	1677.25	AP2S1	adaptor related protein complex 2 subunit sigma 1	protein-coding	1175
					P02T_AGTAGTCGTACAGTCT	1.88589	4.26131	PP															ENSG00000125351	522.427	1.02145	1.88136e-06	0.000115127	406.008	306.112	323.353	742.756	519.099	837.235	UPF3B	UPF3B regulator of nonsense mediated mRNA decay	protein-coding	65109
					P02T_AGTAGTCTCTGTGCTC	1.60918	4.04274	PP															ENSG00000145723	136.095	0.98117	1.88442e-06	0.000115127	94.234	85.6385	95.1673	177.578	164.833	199.121	GIN1	gypsy retrotransposon integrase 1	protein-coding	54826
					P02T_AGTCAACGTCATCTAG	0	3.58698	NP															ENSG00000148943	902.767	0.899587	1.88849e-06	0.000115127	667.658	521.119	702.941	1220	950.862	1354.02	LIN7C	lin-7 homolog C, crumbs cell polarity complex component	protein-coding	55327
					P02T_AGTCACAAGGTTCCGC	2.24393	4.44621	PP															ENSG00000092140	686.391	1.06259	1.88972e-06	0.000115127	530.317	384.462	419.601	1018.51	660.56	1104.89	G2E3	G2/M-phase specific E3 ubiquitin protein ligase	protein-coding	55632
					P02T_AGTCACACACTACAGT	3.42685	5.27078	PP															ENSG00000170396	114.13	1.34936	1.89492e-06	0.000115174	69.1717	50.1076	74.6198	180.14	114.399	196.343	ZNF804A	zinc finger protein 804A	protein-coding	91752
					P02T_AGTCACAGTACCCGAC	3.31494	4.34701	PP															ENSG00000114450	663.097	0.76763	1.93256e-06	0.000117188	523.299	424.548	525.583	836.667	747.897	920.588	GNB4	G protein subunit beta 4	protein-coding	59345
					P02T_AGTCACATCTCAGAAC	0	4.10516	NP															ENSG00000042493	2322.17	-0.609411	1.96814e-06	0.000118865	2764.86	2937.22	2713.35	1921.77	1943.55	1652.24	CAPG	capping actin protein, gelsolin like	protein-coding	822
					P02T_AGTCATGAGCTATCCA	2.48686	4.02744	PP															ENSG00000172175	1192.14	0.815119	1.96936e-06	0.000118865	972.414	763.458	857.587	1643.45	1249.78	1666.13	MALT1	MALT1 paracaspase	protein-coding	10892
					P02T_AGTCATGCAGCTCGGT	2.54777	4.18635	PP															ENSG00000136381	2090.75	0.875436	1.98768e-06	0.000119694	1635.06	1356.55	1435.08	2755.88	2104.69	3257.25	IREB2	iron responsive element binding protein 2	protein-coding	3658
					P02T_AGTCATGGTTCGGTAT	0	0	NN															ENSG00000082898	7576.28	0.836251	1.99797e-06	0.000120035	5981.85	4528.82	5810.61	9499.59	8192.42	11444.4	XPO1	exportin 1	protein-coding	7514
					P02T_AGTCATGTCCGGCTTT	2.87023	3.93032	PP															ENSG00000123200	742.895	1.0829	2.00527e-06	0.000120196	525.304	439.125	466.104	1201.22	667.941	1157.68	ZC3H13	zinc finger CCCH-type containing 13	protein-coding	23091
					P02T_AGTCTCCAGTTTCGGT	0	3.62549	NP															ENSG00000132436	819.519	0.870541	2.04413e-06	0.000122244	660.64	516.564	562.352	1071.45	862.296	1243.81	FIGNL1	fidgetin like 1	protein-coding	63979
					P02T_AGTCTCCCACGTCATA	2.63572	3.96677	PP															ENSG00000075711	897.387	0.830077	2.05988e-06	0.000122821	718.785	549.362	671.579	1208.9	959.473	1276.23	DLG1	discs large MAGUK scaffold protein 1	protein-coding	1739
					P02T_AGTGACTAGCGACTGA	3.03826	3.70715	PP															ENSG00000168566	1700.4	0.701492	2.06323e-06	0.000122821	1405.49	1174.34	1306.39	2174.48	1840.22	2301.47	SNRNP48	small nuclear ribonucleoprotein U11/U12 subunit 48	protein-coding	154007
					P02T_AGTGACTCACAGAGAC	0	3.52838	NP															ENSG00000236287	991.237	0.853922	2.09745e-06	0.000124573	724.8	631.356	763.502	1218.29	1059.11	1550.37	ZBED5	zinc finger BED-type containing 5	protein-coding	58486
					P02T_AGTGACTCATGACAAA	2.14901	3.98962	PP															ENSG00000180008	808.577	1.06562	2.11421e-06	0.000125283	639.588	451.88	478	1237.93	779.879	1264.19	SOCS4	suppressor of cytokine signaling 4	protein-coding	122809
					P02T_AGTGACTTCCCTCTAG	2.68999	4.24359	PP															ENSG00000114857	1261.8	1.15696	2.12032e-06	0.000125359	1034.57	668.709	641.298	1769.81	1270.69	2185.7	NKTR	natural killer cell triggering receptor	protein-coding	4820
					P02T_AGTGATCAGGAATTAC	0	3.40633	NP															ENSG00000144228	388.429	0.945898	2.15698e-06	0.000127237	279.694	220.474	297.398	502	424.382	606.625	SPOPL	speckle type BTB/POZ protein like	protein-coding	339745
					P02T_AGTGATCCAAATGCTC	0	0	NN															ENSG00000056586	1686.64	0.902904	2.1664e-06	0.000127504	1396.47	962.067	1169.04	2430.6	1778.72	2382.97	RC3H2	ring finger and CCCH-type domains 2	protein-coding	54542
					P02T_AGTGATCGTGCTCTTC	3.72526	4.15845	PP															ENSG00000173599	2074.38	-0.569937	2.24272e-06	0.000131392	2476.15	2631.11	2328.36	1680.16	1731.97	1598.53	PC	pyruvate carboxylase	protein-coding	5091
					P02T_AGTGATCTCCTGTAGA	2.15769	3.88026	PP															ENSG00000180667	808.782	1.02916	2.24526e-06	0.000131392	634.576	445.502	516.932	1260.12	789.72	1205.84	YOD1	YOD1 deubiquitinase	protein-coding	55432
					P02T_AGTGCCGCAGTTGAAA	0	4.20005	NP															ENSG00000004700	1256.13	1.05912	2.24762e-06	0.000131392	992.464	668.709	784.049	1937.14	1210.41	1943.98	RECQL	RecQ like helicase	protein-coding	5965
					P02T_AGTGCCGGTCACCGAC	3.17956	5.32318	PP															ENSG00000119922	784.027	0.803175	2.26317e-06	0.000132005	563.399	477.389	673.741	918.627	997.606	1073.4	IFIT2	interferon induced protein with tetratricopeptide repeats 2	protein-coding	3433
					P02T_AGTGCCGGTCGCCACA	2.2304	4.43124	PP															ENSG00000198862	683.818	1.29305	2.3494e-06	0.000136728	486.207	307.023	396.891	1246.46	589.215	1077.11	LTN1	listerin E3 ubiquitin protein ligase 1	protein-coding	26046
					P02T_AGTGCCGGTCTGCAAT	3.78238	4.4076	PP															ENSG00000091947	625.768	-0.646917	2.35598e-06	0.000136805	736.829	801.722	751.606	483.218	522.79	458.442	TMEM101	transmembrane protein 101	protein-coding	84336
					P02T_AGTGCCGTCTGTGCAA	2.48517	4.48893	PP															ENSG00000198586	973.579	0.934959	2.36281e-06	0.000136896	702.745	563.939	740.791	1293.42	993.916	1546.66	TLK1	tousled like kinase 1	protein-coding	9874
					P02T_AGTGTTGTCGTAACAC	0	3.98036	NP															ENSG00000118412	468.113	1.31021	2.3719e-06	0.000137117	324.806	250.538	232.511	840.936	387.479	772.405	CASP8AP2	caspase 8 associated protein 2	protein-coding	9994
					P02T_AGTTAGCAGAGGGTCT	2.35011	4.05907	PP															ENSG00000139687	1026.15	0.875374	2.41266e-06	0.000139164	783.946	613.135	776.479	1374.53	1064.03	1544.81	RB1	RB transcriptional corepressor 1	protein-coding	5925
					P02T_AGTTCCCAGTTAGTGA	2.73537	2.73537	PP															ENSG00000118873	995.922	0.854581	2.42324e-06	0.000139465	748.859	638.645	741.873	1455.63	997.606	1392.92	RAB3GAP2	RAB3 GTPase activating non-catalytic protein subunit 2	protein-coding	25782
					P02T_AGTTCCCCAAATTAGG	1.27961	4.01639	PP															ENSG00000126773	1085.28	0.771146	2.44432e-06	0.000140023	818.031	754.348	834.877	1433.43	1116.92	1554.07	PCNX4	pecanex 4	protein-coding	64430
					P02T_AGTTCCCGTATAGCTC	2.40048	4.77067	PP															ENSG00000166012	4943.69	0.798411	2.44869e-06	0.000140023	3986.9	3089.36	3753.7	5962.54	5441.93	7427.68	TAF1D	TATA-box binding protein associated factor, RNA polymerase I subunit D	protein-coding	79101
					P02T_AGTTCGAAGACTCTTG	1.7059	4.82771	PP															ENSG00000121749	629.822	0.990499	2.44909e-06	0.000140023	486.207	391.751	388.239	979.242	610.126	923.367	TBC1D15	TBC1 domain family member 15	protein-coding	64786
					P02T_AGTTCGACAAACGGCA	0	4.94998	NP															ENSG00000117475	291.652	1.09612	2.46669e-06	0.00014072	177.441	146.679	234.674	380.769	325.975	484.374	BLZF1	basic leucine zipper nuclear factor 1	protein-coding	8548
					P02T_AGTTCGACAGCTAACT	0	2.4583	NP															ENSG00000137601	290.112	0.899816	2.51591e-06	0.000143214	215.535	195.875	196.823	389.306	305.063	438.067	NEK1	NIMA related kinase 1	protein-coding	4750
					P02T_AGTTCGAGTGTTGATC	3.66045	5.22391	PP															ENSG00000082258	902.06	1.02544	2.55472e-06	0.00014502	697.732	518.386	567.76	1187.56	897.968	1542.96	CCNT2	cyclin T2	protein-coding	905
					P02T_AGTTCGATCTTTCCGG	0	4.90888	NP															ENSG00000146263	772.984	0.833795	2.55879e-06	0.00014502	607.508	534.785	525.583	1024.49	793.41	1152.12	MMS22L	MMS22 like, DNA repair protein	protein-coding	253714
					P02T_ATACCGAAGAAACTGT	2.5133	4.14948	PP															ENSG00000087245	1208.39	-0.547876	2.60707e-06	0.000147272	1419.52	1454.94	1430.75	952.776	979.154	1013.2	MMP2	matrix metallopeptidase 2	protein-coding	4313
					P02T_ATACCGAAGAGGATGA	0	3.25842	NP															ENSG00000064651	409.627	0.870535	2.60984e-06	0.000147272	292.727	261.471	315.783	502.854	451.444	633.483	SLC12A2	solute carrier family 12 member 2	protein-coding	6558
					P02T_ATACCTTCAAAGCACG	0	0	NN															ENSG00000172466	1746.89	0.728616	2.61856e-06	0.000147444	1435.56	1176.16	1334.51	2365.72	1858.67	2310.73	ZNF24	zinc finger protein 24	protein-coding	7572
					P02T_ATACCTTGTAAGATTG	2.28354	3.59031	PP															ENSG00000097046	668.656	0.866502	2.66118e-06	0.000149257	535.329	440.036	446.638	887.892	692.543	1009.5	CDC7	cell division cycle 7	protein-coding	8317
					P02T_ATACCTTGTTCTGAGT	0	4.79967	NP															ENSG00000116977	486.238	0.802659	2.66223e-06	0.000149257	354.881	324.333	384.995	605.303	533.861	714.058	LGALS8	galectin 8	protein-coding	3964
					P02T_ATACCTTTCGATTGAC	0	3.48375	NP															ENSG00000138594	2629.63	0.669576	2.68102e-06	0.000149987	2279.66	1886.78	1924.98	3419.24	2896.87	3370.24	TMOD3	tropomodulin 3	protein-coding	29766
					P02T_ATACTTCGTCTAGGCC	0	2.89488	NP															ENSG00000119906	536.401	0.914676	2.68911e-06	0.000150117	406.008	340.732	369.855	720.558	541.241	840.014	SLF2	SMC5-SMC6 complex localization factor 2	protein-coding	55719
					P02T_ATACTTCTCGAGCCTG	0	2.9825	NP															ENSG00000177169	637.044	-0.655562	2.73486e-06	0.000152344	814.021	811.744	711.592	504.562	511.719	468.629	ULK1	unc-51 like autophagy activating kinase 1	protein-coding	8408
					P02T_ATAGACCAGAAATCCA	1.58352	4.99815	PP															ENSG00000118496	1273.42	0.81172	2.77983e-06	0.000154518	1012.51	814.477	947.348	1651.14	1332.19	1882.85	FBXO30	F-box protein 30	protein-coding	84085
					P02T_ATAGACCGTAGGAGGG	2.33254	4.03996	PP															ENSG00000206560	2490.98	0.797304	2.78947e-06	0.000154724	2052.1	1709.13	1698.95	3525.96	2548.75	3410.99	ANKRD28	ankyrin repeat domain 28	protein-coding	23243
					P02T_ATAGACCGTGGTCTAT	0	3.51836	NP															ENSG00000075790	800.722	0.754884	2.87448e-06	0.00015893	599.488	554.828	634.809	1061.2	838.924	1115.08	BCAP29	B cell receptor associated protein 29	protein-coding	55973
					P02T_ATAGACCGTGTGATGG	0	3.05795	NP															ENSG00000169251	2066.05	0.820693	2.87827e-06	0.00015893	1640.07	1239.94	1602.7	2702.09	2208.02	3003.49	NMD3	NMD3 ribosome export adaptor	protein-coding	51068
					P02T_ATAGAGAAGATCCGAG	0	2.77833	NP															ENSG00000157181	484.076	0.988662	2.88364e-06	0.00015893	340.846	272.403	361.203	644.575	494.498	790.928	ODR4	odr-4 GPCR localization factor homolog	protein-coding	54953
					P02T_ATAGAGAAGTGCTAGG	2.60402	4.33215	PP															ENSG00000197956	4678.04	-0.659831	2.96608e-06	0.000163128	6194.38	5900.86	5092.53	3817.08	3829.28	3234.1	S100A6	S100 calcium binding protein A6	protein-coding	6277
					P02T_ATAGAGACAAGAGTTA	2.47313	1.86094	PP															ENSG00000147679	567.99	0.847001	2.98609e-06	0.000163882	488.212	376.263	353.633	729.95	645.799	814.081	UTP23	UTP23 small subunit processome component	protein-coding	84294
					P02T_ATAGAGAGTGCTATTG	0	3.67073	NP															ENSG00000075223	1203.17	0.993642	2.99256e-06	0.000163892	984.444	709.706	720.244	1859.45	1188.27	1756.9	SEMA3C	semaphorin 3C	protein-coding	10512
					P02T_ATAGGCTCATGACTGT	0	2.69506	NP															ENSG00000128228	394.807	-0.747714	3.00817e-06	0.00016433	491.22	539.34	454.208	322.715	289.072	272.287	SDF2L1	stromal cell derived factor 2 like 1	protein-coding	23753
					P02T_ATAGGCTCATGTGGTT	3.46036	4.61703	PP															ENSG00000164022	1628.51	0.661098	3.01321e-06	0.00016433	1287.2	1184.36	1315.04	1967.88	1776.26	2240.34	AIMP1	aminoacyl tRNA synthetase complex interacting multifunctional protein 1	protein-coding	9255
					P02T_ATATCCTGTAGGAGTC	0	4.58336	NP															ENSG00000118007	722.719	1.31964	3.0398e-06	0.000165434	385.958	297.002	558.027	711.167	968.084	1416.08	STAG1	stromal antigen 1	protein-coding	10274
					P02T_ATATCCTTCCGCATAA	0	3.23789	NP															ENSG00000137770	970.012	0.856671	3.06215e-06	0.000166302	790.964	640.467	640.217	1374.53	986.535	1387.37	CTDSPL2	CTD small phosphatase like 2	protein-coding	51496
					P02T_ATCACAGAGTCCTGTA	0	3.63078	NP															ENSG00000163939	546.274	0.955149	3.10977e-06	0.000168536	382.951	324.333	408.787	616.402	623.657	921.514	PBRM1	polybromo 1	protein-coding	55193
					P02T_ATCACAGCACAGCATT	0	4.51056	NP															ENSG00000280347	68.6653	1.59997	3.21256e-06	0.000173745	45.112	35.5309	21.6289	119.524	72.5755	117.62	AC000123.3	TEC	TEC
					P02T_ATCACAGGTTTCCATT	3.5462	4.48381	PP															ENSG00000161016	25515.4	-0.539708	3.2319e-06	0.000174429	29725.8	30385.3	30586.6	19298.8	22521.8	20574.3	RPL8	ribosomal protein L8	protein-coding	6132
					P02T_ATCACAGTCATTGAGC	2.97215	4.87319	PP															ENSG00000275764	125.378	1.09159	3.2866e-06	0.000177014	90.224	61.0402	89.7601	178.432	154.992	177.82	AC092747.4	novel transcript	lncRNA
					P02T_ATCACGAAGACAGCTG	0	3.60253	NP															ENSG00000198087	507.393	1.16156	3.30252e-06	0.000177504	378.941	295.18	267.117	840.082	456.365	806.672	CD2AP	CD2 associated protein	protein-coding	23607
					P02T_ATCACGAAGATGCTTC	2.66336	5.2704	PP															ENSG00000122958	2393.02	0.707862	3.31209e-06	0.000177651	1918.76	1644.44	1890.37	2877.11	2609.03	3418.4	VPS26A	VPS26, retromer complex component A	protein-coding	9559
					P02T_ATCACGAAGGGATCTG	0	4.53044	NP															ENSG00000070950	1466.33	0.824993	3.32745e-06	0.000178108	1188.95	988.487	998.176	2068.62	1477.34	2076.42	RAD18	RAD18 E3 ubiquitin protein ligase	protein-coding	56852
					P02T_ATCACGACAATAACCC	0	4.28629	NP															ENSG00000166200	1919.56	0.893207	3.34176e-06	0.000178506	1410.5	1125.14	1496.72	2606.48	1939.86	2938.66	COPS2	COP9 signalosome subunit 2	protein-coding	9318
					P02T_ATCACGACAGAATCGG	0	0	NN															ENSG00000100503	1396.89	0.911122	3.44607e-06	0.000183701	1125.8	851.83	933.289	2070.32	1380.16	2019.92	NIN	ninein	protein-coding	51199
					P02T_ATCACGATCTAGTCAG	2.44516	4.56218	PP															ENSG00000151304	240.336	1.09468	3.48389e-06	0.000185337	181.451	126.636	152.484	300.517	263.24	417.691	SRFBP1	serum response factor binding protein 1	protein-coding	153443
					P02T_ATCACTTCACTTGTCC	1.71071	3.83577	PP															ENSG00000105518	388.403	-0.717557	3.52847e-06	0.000187326	439.09	496.521	513.687	309.908	295.222	275.991	TMEM205	transmembrane protein 205	protein-coding	374882
					P02T_ATCATTCAGTATGTAG	2.33111	4.03841	PP															ENSG00000138658	266.041	1.1389	3.63826e-06	0.000192567	174.433	140.301	184.927	425.164	247.249	424.174	ZGRF1	zinc finger GRF-type containing 1	protein-coding	55345
					P02T_ATCATTCGTACTGAGG	0	4.82307	NP															ENSG00000151239	4161.15	0.829723	3.64199e-06	0.000192567	3186.91	2446.16	3357.89	5325.64	4477.54	6172.76	TWF1	twinfilin actin binding protein 1	protein-coding	5756
					P02T_ATCATTCGTTGTGTAC	2.91774	4.8162	PP															ENSG00000175455	1476.24	1.04229	3.65406e-06	0.000192813	1223.04	803.544	869.483	2367.43	1460.12	2133.84	CCDC14	coiled-coil domain containing 14	protein-coding	64770
					P02T_ATCCACCAGAGGCTGT	0	4.4138	NP															ENSG00000079134	616.997	0.812756	3.67916e-06	0.000193744	496.232	393.573	454.208	770.076	672.861	915.031	THOC1	THO complex 1	protein-coding	9984
					P02T_ATCCACCAGCGTATAA	1.46752	5.04064	PP															ENSG00000014123	553.299	1.13187	3.69653e-06	0.000194265	425.055	266.937	349.307	840.082	528.94	909.474	UFL1	UFM1 specific ligase 1	protein-coding	23376
					P02T_ATCCACCTCGTGTGAT	0	4.44804	NP															ENSG00000112175	94.9513	1.16151	3.70399e-06	0.000194266	67.1668	58.3071	50.828	150.259	110.708	132.439	BMP5	bone morphogenetic protein 5	protein-coding	653
					P02T_ATCCATTAGAAACACT	2.68852	3.74075	PP															ENSG00000084093	742.586	0.89895	3.76465e-06	0.000197049	608.511	441.858	506.117	1047.54	765.118	1086.37	REST	RE1 silencing transcription factor	protein-coding	5978
					P02T_ATCCATTAGCGTCGAA	3.3333	4.40784	PP															ENSG00000096401	1238.77	0.762625	3.78111e-06	0.000197513	975.422	867.318	914.904	1640.89	1263.31	1770.79	CDC5L	cell division cycle 5 like	protein-coding	988
					P02T_ATCCATTAGGTGATAT	0	3.39882	NP															ENSG00000123636	217.603	1.25465	3.7977e-06	0.000197983	135.336	113.881	137.344	380.769	188.204	350.083	BAZ2B	bromodomain adjacent to zinc finger domain 2B	protein-coding	29994
					P02T_ATCCATTCAAGTATCC	2.87942	3.54408	PP															ENSG00000198301	874.276	0.880352	3.83321e-06	0.000199183	613.523	547.54	686.719	1099.62	909.039	1389.22	SDAD1	SDA1 domain containing 1	protein-coding	55153
					P02T_ATCCATTTCGCTTAAG	0	4.98677	NP															ENSG00000175054	742.368	1.15604	3.83605e-06	0.000199183	537.334	435.481	407.706	1265.25	639.649	1168.79	ATR	ATR serine/threonine kinase	protein-coding	545
					P02T_ATCCCTGAGCTGCCAC	0	3.19897	NP															ENSG00000129680	550.664	0.847497	3.85756e-06	0.000199902	451.12	357.131	373.099	797.395	576.914	748.325	MAP7D3	MAP7 domain containing 3	protein-coding	79649
					P02T_ATCCCTGCAGAAATTG	0	2.40154	NP															ENSG00000152942	449.01	0.954517	3.87117e-06	0.000200208	298.742	250.538	368.773	544.688	515.409	715.91	RAD17	RAD17 checkpoint clamp loader component	protein-coding	5884
					P02T_ATCCCTGTCCTCAGGG	0	2.91171	NP															ENSG00000136603	889.069	0.932426	3.88717e-06	0.000200636	725.802	458.257	651.031	1120.96	1030.82	1347.54	SKIL	SKI like proto-oncogene	protein-coding	6498
					P02T_ATCCGTCAGTTCATCG	2.42	4.28663	PP															ENSG00000132485	3158.62	0.868038	3.97091e-06	0.000204553	2580.41	1977.89	2151	4189.31	3190.86	4862.26	ZRANB2	zinc finger RANBP2-type containing 2	protein-coding	9406
					P02T_ATCCGTCCAATACGAA	0	5.92423	NP															ENSG00000111640	103418	-0.508588	3.98979e-06	0.00020512	121185	124550	118644	86711.2	89573	79843.9	GAPDH	glyceraldehyde-3-phosphate dehydrogenase	protein-coding	2597
					P02T_ATCCGTCGTGACAGCA	0	4.85905	NP															ENSG00000178449	646.001	-0.649505	4.04533e-06	0.000207565	786.954	862.762	716.999	508.83	499.418	501.044	COX14	cytochrome c oxidase assembly factor COX14	protein-coding	84987
					P02T_ATCCTATAGGTCGTGA	2.90835	5.42162	PP															ENSG00000196110	263.228	0.786116	4.08735e-06	0.000209308	200.498	188.587	191.416	359.425	293.992	345.452	ZNF699	zinc finger protein 699	protein-coding	374879
					P02T_ATCCTATCACCTCTGT	2.66234	4.16382	PP															ENSG00000169131	264.622	0.903425	4.0996e-06	0.000209523	196.488	156.7	201.149	389.306	290.302	353.787	ZNF354A	zinc finger protein 354A	protein-coding	6940
					P02T_ATCCTATGTCACCGCA	0	0	NN															ENSG00000163507	834.936	1.01237	4.16988e-06	0.000212621	586.456	420.904	654.275	1099.62	879.517	1368.84	CIP2A	cellular inhibitor of PP2A	protein-coding	57650
					P02T_ATCGATGAGAAGTCTA	0	3.70799	NP															ENSG00000067798	132.436	1.00718	4.18677e-06	0.000212621	96.2389	91.1048	76.7827	202.337	162.372	165.78	NAV3	neuron navigator 3	protein-coding	89795
					P02T_ATCGATGCATAGATGA	0	4.53885	NP															ENSG00000096968	153.619	1.09021	4.19164e-06	0.000212621	112.279	78.3501	104.9	231.364	166.063	228.758	JAK2	Janus kinase 2	protein-coding	3717
					P02T_ATCGCCTGTTCGGGTC	0	3.5912	NP															ENSG00000196417	237.513	1.07377	4.19291e-06	0.000212621	170.423	135.746	153.565	305.64	244.789	414.913	ZNF765	zinc finger protein 765	protein-coding	91661
					P02T_ATCGGATAGAAATCCA	0	3.64139	NP															ENSG00000224411	209.894	1.02471	4.20483e-06	0.000212721	173.431	110.237	131.937	275.759	248.479	319.52	HSP90AA2P	heat shock protein 90 alpha family class A member 2, pseudogene [Source:HGNC Symbol;Acc:HGNC:5256]	processed_pseudogene
					P02T_ATCGGATCAAATGATG	0	3.32151	NP															ENSG00000112319	504.524	0.85479	4.21124e-06	0.000212721	370.921	355.309	352.552	656.528	512.949	778.888	EYA4	EYA transcriptional coactivator and phosphatase 4	protein-coding	2070
					P02T_ATCGGATCAATTGAAG	0	1.85278	NP															ENSG00000143776	661.425	0.976365	4.24611e-06	0.000214067	512.272	399.039	427.172	1025.34	632.268	972.452	CDC42BPA	CDC42 binding protein kinase alpha	protein-coding	8476
					P02T_ATCGGATCACAAGTTC	3.76684	5.0378	PP															ENSG00000105640	11224.2	-0.552659	4.26333e-06	0.000214136	12781.7	13647.5	13613.3	8495.59	9931.78	8875.25	RPL18A	ribosomal protein L18a	protein-coding	6142
					P02T_ATCGGATCAGACGGAT	0	2.27629	NP															ENSG00000153147	3359.16	0.907143	4.26396e-06	0.000214136	2670.63	2044.39	2295.91	4891.94	3238.84	5013.22	SMARCA5	SWI/SNF related, matrix associated, actin dependent regulator of chromatin, subfamily a, member 5	protein-coding	8467
					P02T_ATCGGATTCCGCAACG	0	4.43493	NP															ENSG00000180628	1141.62	0.868001	4.28584e-06	0.000214821	903.243	647.755	874.891	1488.07	1228.86	1706.89	PCGF5	polycomb group ring finger 5	protein-coding	84333
					P02T_ATCGGATTCTCAAAGC	0	2.2432	NP															ENSG00000206527	4622.29	0.555489	4.30277e-06	0.000215254	3920.73	3563.11	3747.21	5709.83	5054.45	5738.39	HACD2	3-hydroxyacyl-CoA dehydratase 2	protein-coding	201562
					P02T_ATCGGCGAGCAGGTCA	2.06031	5.14871	PP															ENSG00000074603	718.696	0.778168	4.36337e-06	0.000217867	581.444	496.521	511.524	980.096	744.207	998.384	DPP8	dipeptidyl peptidase 8	protein-coding	54878
					P02T_ATCGGCGAGCTTCGTA	2.22075	5.51111	PP															ENSG00000175216	5551.69	0.673164	4.37539e-06	0.000218049	4559.32	4107	4173.3	6924.7	5817.11	7728.68	CKAP5	cytoskeleton associated protein 5	protein-coding	9793
					P02T_ATCGGCGAGTGAGGCT	1.70024	5.21757	PP															ENSG00000119778	463.711	0.992751	4.39973e-06	0.000218842	352.876	242.339	336.33	581.398	508.029	761.291	ATAD2B	ATPase family AAA domain containing 2B	protein-coding	54454
					P02T_ATCGGCGAGTGCCGAA	0	4.08638	NP															ENSG00000119900	2256.31	0.828838	4.40907e-06	0.000218888	1856.61	1554.25	1466.44	3465.34	2348.25	2846.97	OGFRL1	opioid growth factor receptor like 1	protein-coding	79627
					P02T_ATCGGCGGTTCCGCGA	3.22238	4.44626	PP															ENSG00000107201	226.233	0.828854	4.46743e-06	0.000221184	177.441	145.768	166.543	306.493	262.01	299.145	DDX58	DExD/H-box helicase 58	protein-coding	23586
					P02T_ATCGGCGTCCTACAAG	3.46635	4.94584	PP															ENSG00000108256	3136.26	0.848948	4.48049e-06	0.000221184	2570.38	2017.06	2131.53	4506.05	3110.91	4481.62	NUFIP2	nuclear FMR1 interacting protein 2	protein-coding	57532
					P02T_ATCGGCGTCTACTGCC	2.30788	4.81394	PP															ENSG00000139372	3117.31	0.598716	4.49058e-06	0.000221184	2469.13	2292.2	2678.74	3702.68	3497.16	4063.92	TDG	thymine DNA glycosylase	protein-coding	6996
					P02T_ATCGTAGAGGGACAGG	2.67895	4.41181	PP															ENSG00000116670	1395.15	-0.533382	4.50063e-06	0.000221184	1698.22	1644.44	1607.03	1128.65	1182.12	1110.45	MAD2L2	mitotic arrest deficient 2 like 2	protein-coding	10459
					P02T_ATCGTAGAGGGCTGAT	0	0	NN															ENSG00000203326	277.963	1.09775	4.50389e-06	0.000221184	199.495	140.301	192.498	442.238	271.851	421.396	ZNF525	zinc finger protein 525	protein-coding	170958
					P02T_ATCGTAGGTACCTATG	0	4.23629	NP															ENSG00000137831	259.63	1.3024	4.50719e-06	0.000221184	189.47	139.39	121.122	472.119	230.027	405.652	UACA	uveal autoantigen with coiled-coil domains and ankyrin repeats	protein-coding	55075
					P02T_ATCGTCCAGACGTCGA	0	3.4038	NP															ENSG00000138685	1283.52	0.915509	4.5178e-06	0.000221184	1086.7	731.571	851.099	1893.6	1339.57	1798.57	FGF2	fibroblast growth factor 2	protein-coding	2247
					P02T_ATCGTCCCAGCTGAAG	2.89029	5.40259	PP															ENSG00000083535	294.334	1.10493	4.52334e-06	0.000221184	201.5	180.387	179.52	501.147	268.16	435.288	PIBF1	progesterone immunomodulatory binding factor 1	protein-coding	10464
					P02T_ATCGTCCTCATGTCTT	3.14357	4.66707	PP															ENSG00000135521	610.599	0.898403	4.5507e-06	0.000222105	387.963	382.64	509.362	690.677	726.985	965.969	LTV1	LTV1 ribosome biogenesis factor	protein-coding	84946
					P02T_ATCGTGAAGGCCCGTT	3.01861	4.0841	PP															ENSG00000133119	1635.43	0.693267	4.56421e-06	0.000222347	1287.2	1174.34	1289.08	1908.97	1795.94	2357.04	RFC3	replication factor C subunit 3	protein-coding	5983
					P02T_ATCGTGAAGTCACTCA	2.74513	3.40563	PP															ENSG00000111731	1268.82	0.921632	4.6668e-06	0.00022692	1011.51	821.765	798.108	1850.06	1222.71	1908.78	C2CD5	C2 calcium dependent domain containing 5	protein-coding	9847
					P02T_ATCGTGACAACTTGCA	2.89774	2.89774	PP															ENSG00000069702	248.149	0.844433	4.67744e-06	0.000227013	178.443	161.255	193.579	297.956	292.762	364.901	TGFBR3	transforming growth factor beta receptor 3	protein-coding	7049
					P02T_ATCGTGACATTGAGGG	0	3.87485	NP															ENSG00000136536	1208.31	0.870448	4.72593e-06	0.000228825	950.36	700.596	913.823	1616.99	1254.7	1813.39	MARCHF7	membrane associated ring-CH-type finger 7	protein-coding	64844
					P02T_ATCGTGATCATTGCCC	2.40658	3.63807	PP															ENSG00000198919	249.13	1.1	4.7371e-06	0.000228825	172.428	150.323	153.565	356.864	233.718	427.879	DZIP3	DAZ interacting zinc finger protein 3	protein-coding	9666
					P02T_ATCTCTAAGGAAAGTG	2.56454	4.44222	PP															ENSG00000154380	2869.88	0.787841	4.74116e-06	0.000228825	2166.38	1840.32	2309.97	3334.72	3176.1	4391.78	ENAH	ENAH actin regulator	protein-coding	55740
					P02T_ATCTCTAAGGATATGT	3.63149	4.46355	PP															ENSG00000088205	4316.17	0.778384	4.77909e-06	0.000230228	3272.12	2794.18	3472.53	4961.1	4801.06	6596	DDX18	DEAD-box helicase 18	protein-coding	8886
					P02T_ATCTCTACACGTCATA	1.22162	3.88883	PP															ENSG00000107863	1396.11	0.807747	4.80007e-06	0.000230811	1081.69	924.714	1040.35	1755.29	1434.29	2140.32	ARHGAP21	Rho GTPase activating protein 21	protein-coding	57584
					P02T_ATCTCTATCCATTCAT	0	2.90679	NP															ENSG00000197958	22247.9	-0.498469	4.83224e-06	0.00023193	26311.3	26884.1	24964.1	18541.6	19196.8	17589.3	RPL12	ribosomal protein L12	protein-coding	6136
					P02T_ATCTCTATCCGTACGG	0	4.27903	NP															ENSG00000123505	3024.85	0.758021	4.86499e-06	0.000233072	2331.79	1966.04	2447.31	3564.37	3331.09	4508.47	AMD1	adenosylmethionine decarboxylase 1	protein-coding	262
					P02T_ATCTTCAAGAATTGCA	0	4.63985	NP															ENSG00000109062	1738.81	-0.578358	4.87529e-06	0.000233135	2050.09	2232.98	1963.91	1399.28	1476.11	1310.5	SLC9A3R1	SLC9A3 regulator 1	protein-coding	9368
					P02T_ATCTTCATCAGTAGGG	0	5.71074	NP															ENSG00000029725	1540.42	0.789594	4.891e-06	0.00023319	1289.2	958.422	1140.93	2002.03	1649.56	2202.37	RABEP1	rabaptin, RAB GTPase binding effector protein 1	protein-coding	9135
					P02T_ATCTTCATCGCAGTTA	0	2.74424	NP															ENSG00000148334	2005.83	-0.542516	4.89436e-06	0.00023319	2216.5	2479.87	2438.66	1608.45	1686.46	1605.01	PTGES2	prostaglandin E synthase 2	protein-coding	80142
					P02T_ATCTTCATCGCTTGAA	3.63624	4.66879	PP															ENSG00000184226	197.202	1.09129	4.98054e-06	0.000236862	134.334	99.3042	144.914	223.68	244.789	336.191	PCDH9	protocadherin 9	protein-coding	5101
					P02T_ATCTTCATCGTGGAAG	1.65848	4.75175	PP															ENSG00000114127	583.388	1.13498	5.00042e-06	0.000237374	472.172	331.621	291.991	1036.44	589.215	778.888	XRN1	5'-3' exoribonuclease 1	protein-coding	54464
					P02T_ATGAAAGCATGGAGAC	0	4.06403	NP															ENSG00000121879	325.588	1.14591	5.03883e-06	0.000238418	255.635	175.832	177.357	568.592	318.594	457.516	PIK3CA	phosphatidylinositol-4,5-bisphosphate 3-kinase catalytic subunit alpha	protein-coding	5290
					P02T_ATGAAAGGTGTTTCTT	2.74373	5.92834	PP															ENSG00000170312	4488.24	0.712457	5.04597e-06	0.000238418	3520.74	2901.69	3785.06	5545.06	4967.12	6209.8	CDK1	cyclin dependent kinase 1	protein-coding	983
					P02T_ATGACCAAGCTGAAGC	0	3.41295	NP															ENSG00000164031	626.697	1.12083	5.04992e-06	0.000238418	474.177	325.244	386.077	1026.2	565.843	982.64	DNAJB14	DnaJ heat shock protein family (Hsp40) member B14	protein-coding	79982
					P02T_ATGACCAAGGTTAAAC	1.7655	4.29956	PP															ENSG00000211455	701.939	0.913124	5.09289e-06	0.000239702	538.337	421.815	501.791	914.358	710.994	1124.34	STK38L	serine/threonine kinase 38 like	protein-coding	23012
					P02T_ATGACCAGTGCCCAGT	2.94941	4.51605	PP															ENSG00000213799	232.992	1.0453	5.09553e-06	0.000239702	181.451	146.679	128.692	332.959	238.638	369.532	ZNF845	zinc finger protein 845	protein-coding	91664
					P02T_ATGACCATCGGTCAGC	2.72839	4.61668	PP															ENSG00000117569	716.363	0.901436	5.19403e-06	0.000243894	526.307	456.435	516.932	872.525	740.516	1185.47	PTBP2	polypyrimidine tract binding protein 2	protein-coding	58155
					P02T_ATGAGTCCAAGAGGCT	0	0	NN															ENSG00000123473	909.639	0.672409	5.26208e-06	0.000246645	705.752	667.798	732.14	1184.99	963.163	1203.99	STIL	STIL centriolar assembly protein	protein-coding	6491
					P02T_ATGAGTCGTAGGTCAG	0	4.12962	NP															ENSG00000111670	1759.64	0.774731	5.27837e-06	0.000246963	1433.56	1173.43	1289.08	2466.46	1787.33	2407.98	GNPTAB	N-acetylglucosamine-1-phosphate transferase subunits alpha and beta	protein-coding	79158
					P02T_ATGAGTCTCAAGAGGC	2.11003	4.39115	PP															ENSG00000112742	833.533	1.12454	5.46711e-06	0.000254519	526.307	360.775	686.719	1119.26	907.809	1400.33	TTK	TTK protein kinase	protein-coding	7272
					P02T_ATGAGTCTCATTGAGC	2.2427	3.62383	PP															ENSG00000155008	513.254	0.807965	5.4686e-06	0.000254519	415.03	314.312	391.484	700.069	558.462	700.166	APOOL	apolipoprotein O like	protein-coding	139322
					P02T_ATGATCGAGCGTGAGT	0	4.92395	NP															ENSG00000135905	369.942	0.971841	5.46922e-06	0.000254519	276.687	255.093	218.452	541.273	360.417	567.727	DOCK10	dedicator of cytokinesis 10	protein-coding	55619
					P02T_ATGATCGAGTGGACGT	0	3.58527	NP															ENSG00000122591	1060.14	0.80909	5.53695e-06	0.000256849	840.086	725.194	747.28	1530.76	1054.19	1463.31	FAM126A	family with sequence similarity 126 member A	protein-coding	84668
					P02T_ATGATCGCAATCGAAA	2.73577	5.50602	PP															ENSG00000103266	595.964	-0.647722	5.53904e-06	0.000256849	714.775	743.415	723.488	476.388	501.878	415.839	STUB1	STIP1 homology and U-box containing protein 1	protein-coding	10273
					P02T_ATGATCGTCAACCGAT	0	4.70382	NP															ENSG00000141367	12949.3	0.6784	5.64339e-06	0.000261223	10541.2	8975.64	10363.5	16300.5	13628.2	17886.6	CLTC	clathrin heavy chain	protein-coding	1213
					P02T_ATGCATGTCTACCCAC	1.89736	5.26642	PP															ENSG00000135541	626.367	1.03902	5.6933e-06	0.000262464	509.264	355.309	366.611	1021.93	611.356	893.73	AHI1	Abelson helper integration site 1	protein-coding	54806
					P02T_ATGCGATAGTGCGCTC	1.66994	4.58513	PP															ENSG00000213553	2673.99	-0.510553	5.69607e-06	0.000262464	3104.71	3110.32	3210.82	2181.31	2322.42	2114.39	RPLP0P6	ribosomal protein lateral stalk subunit P0 pseudogene 6 [Source:HGNC Symbol;Acc:HGNC:36404]	processed_pseudogene
					P02T_ATGCGATCACACGCCA	1.91505	4.43023	PP															ENSG00000213719	10668.7	-0.549575	5.70591e-06	0.000262464	12332.6	13174.7	12521	8801.23	9306.89	7875.94	CLIC1	chloride intracellular channel 1	protein-coding	1192
					P02T_ATGCGATTCGACCCAG	2.71815	2.71815	PP															ENSG00000102265	2416.71	-0.489611	5.71535e-06	0.000262464	2751.83	2872.53	2844.21	2014.83	2021.04	1995.84	TIMP1	TIMP metallopeptidase inhibitor 1	protein-coding	7076
					P02T_ATGGAGGCAGTAGATA	0	5.53212	NP															ENSG00000152894	2204.05	0.639468	5.72064e-06	0.000262464	1754.36	1618.93	1798.45	2724.29	2347.02	2981.26	PTPRK	protein tyrosine phosphatase receptor type K	protein-coding	5796
					P02T_ATGGAGGCATAAGCGG	0	3.57963	NP															ENSG00000164754	9824.42	0.757872	5.73977e-06	0.000262877	8399.86	6520.37	6986.15	13288.5	10193.8	13557.8	RAD21	RAD21 cohesin complex component	protein-coding	5885
					P02T_ATGGAGGGTACTTGTG	2.23955	5.07762	PP															ENSG00000111300	2225.21	0.780709	5.77773e-06	0.000264151	1809.49	1454.94	1649.21	2996.64	2259.68	3181.31	NAA25	N-alpha-acetyltransferase 25, NatB auxiliary subunit	protein-coding	80018
					P02T_ATGGAGGTCCCGAAAT	2.14881	4.52065	PP															ENSG00000112697	2352.05	0.70134	5.79766e-06	0.000264554	1941.82	1577.94	1855.76	3014.56	2505.7	3216.5	TMEM30A	transmembrane protein 30A	protein-coding	55754
					P02T_ATGGATCAGCAGTAAT	2.71012	3.9142	PP															ENSG00000230453	195.634	0.890417	5.80689e-06	0.000264554	137.341	122.991	151.403	227.095	246.019	288.957	ANKRD18B	ankyrin repeat domain 18B	protein-coding	441459
					P02T_ATGGATCAGTGGTGGT	0	0	NN															ENSG00000177485	618.236	1.03961	5.8242e-06	0.000264879	511.269	343.465	360.122	1004	616.277	874.281	ZBTB33	zinc finger and BTB domain containing 33	protein-coding	10009
					P02T_ATGGGAGAGGTCGACA	2.11181	3.79727	PP															ENSG00000011566	910.837	0.877742	5.95367e-06	0.000270295	781.941	573.96	571.004	1325.86	954.553	1257.7	MAP4K3	mitogen-activated protein kinase kinase kinase kinase 3	protein-coding	8491
					P02T_ATGGGAGAGTGATGGC	3.18554	3.85779	PP															ENSG00000052723	1010.05	0.83286	5.97065e-06	0.000270593	790.964	614.957	774.316	1260.12	1075.1	1544.81	SIKE1	suppressor of IKBKE 1	protein-coding	80143
					P02T_ATGGGAGCAGGACTTT	2.51974	4.32101	PP															ENSG00000075407	187.334	1.19924	5.99138e-06	0.00027106	112.279	79.2612	150.321	231.364	231.258	319.52	ZNF37A	zinc finger protein 37A	protein-coding	7587
					P02T_ATGGGAGGTGTTAGCT	1.88093	4.81471	PP															ENSG00000186130	389.132	0.947119	6.00185e-06	0.000271063	290.722	215.918	291.991	527.613	404.701	603.847	ZBTB6	zinc finger and BTB domain containing 6	protein-coding	10773
					P02T_ATGGTTGAGGTTAAAC	0	5.07604	NP															ENSG00000260032	10684.4	0.685877	6.01239e-06	0.000271068	8506.12	7122.57	8946.81	12535.5	12013.1	14982.2	NORAD	non-coding RNA activated by DNA damage	ncRNA	647979
					P02T_ATGGTTGCAACCCGCA	2.96309	2.58312	PP															ENSG00000113448	2295.66	0.841282	6.04546e-06	0.000271716	1799.47	1361.11	1774.65	2807.96	2465.11	3565.66	PDE4D	phosphodiesterase 4D	protein-coding	5144
					P02T_ATGGTTGCACTTCATT	1.9078	5.15414	PP															ENSG00000130724	1657.22	-0.561869	6.05054e-06	0.000271716	1944.83	1883.14	2099.09	1255	1403.54	1357.73	CHMP2A	charged multivesicular body protein 2A	protein-coding	27243
					P02T_ATGGTTGGTACCTGTA	3.72527	3.50814	PP															ENSG00000231500	30611.4	-0.492774	6.05809e-06	0.000271716	35298.6	36620.5	35446.6	25088.1	26978.4	24236.3	RPS18	ribosomal protein S18	protein-coding	6222
					P02T_ATGGTTGGTCGTTGCG	0	4.3232	NP															ENSG00000198258	1477.2	-0.581759	6.07873e-06	0.000272172	1861.62	1820.27	1631.9	1260.98	1131.69	1156.76	UBL5	ubiquitin like 5	protein-coding	59286
					P02T_ATGGTTGTCAGACCGC	2.41693	3.73398	PP															ENSG00000105329	676.772	-0.608865	6.1499e-06	0.000274886	777.931	883.716	790.538	546.395	538.781	523.272	TGFB1	transforming growth factor beta 1	protein-coding	7040
					P02T_ATGTCTTAGACCTGGA	0	5.06934	NP															ENSG00000119684	451.322	0.878997	6.18523e-06	0.000275991	344.856	281.514	328.76	689.824	460.055	602.92	MLH3	mutL homolog 3	protein-coding	27030
					P02T_ATGTCTTCAGCATGCC	3.76727	5.47087	PP															ENSG00000131375	1263.67	0.635108	6.27915e-06	0.000279702	1015.52	942.024	1013.32	1503.44	1381.4	1726.33	CAPN7	calpain 7	protein-coding	23473
					P02T_ATGTCTTTCTCAGAAC	0	4.90712	NP															ENSG00000097021	1865.94	-0.573151	6.31792e-06	0.000280948	2209.49	2346.86	2139.1	1620.4	1493.33	1386.44	ACOT7	acyl-CoA thioesterase 7	protein-coding	11332
					P02T_ATGTCTTTCTCGTTTA	0	4.91231	NP															ENSG00000083093	406.605	0.770853	6.34254e-06	0.000281561	286.712	292.446	323.353	514.807	437.913	584.397	PALB2	partner and localizer of BRCA2	protein-coding	79728
					P02T_ATTACTCCAACCTAAC	2.54042	4.17849	PP															ENSG00000073712	3562.53	0.696641	6.40802e-06	0.000283983	2903.21	2447.07	2807.44	4538.49	3725.95	4953.02	FERMT2	fermitin family member 2	protein-coding	10979
					P02T_ATTACTCGTAGCCCTG	3.23512	4.85571	PP															ENSG00000106443	747.181	0.938526	6.47579e-06	0.000286499	533.324	427.281	577.493	870.817	819.242	1254.93	PHF14	PHD finger protein 14	protein-coding	9678
					P02T_ATTATCCAGATCCAAA	3.4631	3.92128	PP															ENSG00000132294	963.158	0.794271	6.50147e-06	0.000287146	727.807	574.871	812.167	1184.14	1100.93	1379.03	EFR3A	EFR3 homolog A	protein-coding	23167
					P02T_ATTATCCGTCTTGAAC	2.69182	4.91143	PP															ENSG00000148634	3757.83	0.729956	6.55046e-06	0.00028882	3239.04	2636.57	2606.29	5054.15	3937.53	5073.42	HERC4	HECT and RLD domain containing E3 ubiquitin protein ligase 4	protein-coding	26091
					P02T_ATTATCCGTGGATACG	0	3.78066	NP															ENSG00000135968	754.242	1.14325	6.60383e-06	0.000290246	535.329	409.972	466.104	1259.27	632.268	1222.51	GCC2	GRIP and coiled-coil domain containing 2	protein-coding	9648
					P02T_ATTATCCGTGTCCACG	0	4.2287	NP															ENSG00000111912	1161.43	0.761375	6.60512e-06	0.000290246	837.078	746.148	1003.58	1378.79	1332.19	1670.77	NCOA7	nuclear receptor coactivator 7	protein-coding	135112
					P02T_ATTCACTAGAATAGTC	2.70937	4.16028	PP															ENSG00000047188	999.168	0.925178	6.64118e-06	0.000291338	791.966	630.445	646.705	1453.07	952.092	1520.73	YTHDC2	YTH domain containing 2	protein-coding	64848
					P02T_ATTCACTTCCGCTAGG	1.06789	3.96175	PP															ENSG00000182670	1488.57	1.06848	6.67522e-06	0.000291949	1115.77	939.29	829.47	2523.66	1312.51	2210.71	TTC3	tetratricopeptide repeat domain 3	protein-coding	7267
					P02T_ATTCACTTCCTTATAC	0	4.64341	NP															ENSG00000166037	2076.27	0.763476	6.67756e-06	0.000291949	1739.32	1427.61	1452.38	2880.53	2118.22	2839.56	CEP57	centrosomal protein 57	protein-coding	9702
					P02T_ATTCATCAGGAAAGAC	2.36886	4.47923	PP															ENSG00000109805	1658.47	0.98633	6.70206e-06	0.000292529	1202.99	825.409	1310.71	2047.27	1815.62	2748.8	NCAPG	non-SMC condensin I complex subunit G	protein-coding	64151
					P02T_ATTCATCAGTAGGGTC	1.89314	3.70084	PP															ENSG00000198898	2530.47	0.670582	6.76657e-06	0.00029485	2090.19	1794.76	1974.72	3235.68	2653.31	3434.15	CAPZA2	capping actin protein of muscle Z-line subunit alpha 2	protein-coding	830
					P02T_ATTCATCTCCAGTACA	1.26376	4.16617	PP															ENSG00000198160	1064.18	0.879105	6.8043e-06	0.00029568	865.148	666.887	718.081	1604.18	1051.73	1479.05	MIER1	MIER1 transcriptional regulator	protein-coding	57708
					P02T_ATTCCATGTGCTTATG	3.24426	6.15105	PP															ENSG00000104915	1063.49	-0.5508	6.8138e-06	0.00029568	1193.96	1294.6	1303.14	854.596	888.128	846.497	STX10	syntaxin 10	protein-coding	8677
					P02T_ATTCCCGCACTAAACC	0	3.91613	NP															ENSG00000122257	1310.74	0.993583	6.82478e-06	0.00029568	892.215	715.173	1023.05	1608.45	1348.18	2277.39	RBBP6	RB binding protein 6, ubiquitin ligase	protein-coding	5930
					P02T_ATTCCCGGTCCCGCAA	2.36152	3.58978	PP															ENSG00000122545	3589.18	0.861539	6.83108e-06	0.00029568	2852.08	2220.22	2573.84	5008.05	3486.09	5394.79	SEPTIN7	septin 7	protein-coding	989
					P02T_ATTCCCGGTGCAGATG	1.81608	3.85714	PP															ENSG00000130520	2217.36	-0.528053	6.92442e-06	0.000299222	2592.44	2572.8	2689.56	1750.17	1946.01	1753.19	LSM4	LSM4 homolog, U6 small nuclear RNA and mRNA degradation associated	protein-coding	25804
					P02T_ATTCCCGTCGCAATTG	2.20796	3.50822	PP															ENSG00000108061	654.89	0.973265	6.94678e-06	0.000299691	529.314	371.708	426.09	952.776	640.879	1008.57	SHOC2	SHOC2 leucine rich repeat scaffold protein	protein-coding	8036
					P02T_ATTCCTAAGTTTCGAC	0	0	NN															ENSG00000108639	2001.45	-0.537168	7.07308e-06	0.000304325	2345.82	2492.63	2269.96	1654.55	1703.68	1542.03	SYNGR2	synaptogyrin 2	protein-coding	9144
					P02T_ATTCCTATCTGTCGCT	0	4.26772	NP															ENSG00000132424	1769.24	0.959374	7.07761e-06	0.000304325	1477.67	1051.35	1077.12	2465.61	1739.35	2804.37	PNISR	PNN interacting serine and arginine rich protein	protein-coding	25957
					P02T_ATTCCTATCTTCGGAA	0	0	NN															ENSG00000213793	180.288	1.02955	7.14743e-06	0.00030682	95.2365	113.881	147.077	218.558	222.647	284.327	ZNF888	zinc finger protein 888	protein-coding	388559
					P02T_ATTCGTTAGAAATTCG	0	3.30785	NP															ENSG00000122870	1608.13	0.715552	7.19353e-06	0.000307971	1345.34	1085.97	1222.04	2130.09	1688.92	2176.44	BICC1	BicC family RNA binding protein 1	protein-coding	80114
					P02T_ATTCGTTCAATCGTCA	0	0	NN															ENSG00000196705	455.769	0.836083	7.20347e-06	0.000307971	338.841	296.091	348.226	618.109	463.745	669.603	ZNF431	zinc finger protein 431	protein-coding	170959
					P02T_ATTCGTTGTGAGTAAT	0	3.41256	NP															ENSG00000166165	5613.44	-0.535721	7.20975e-06	0.000307971	6611.42	6911.21	6408.65	4874.87	4659.59	4214.89	CKB	creatine kinase B	protein-coding	1152
					P02T_ATTCGTTTCAACCTCC	0	5.18458	NP															ENSG00000196712	2994.98	0.823935	7.22325e-06	0.000308042	2498.2	2092.68	1896.86	4421.53	3023.57	4037.07	NF1	neurofibromin 1	protein-coding	4763
					P02T_ATTCGTTTCTAGGCAT	2.51181	4.95998	PP															ENSG00000149289	286.829	1.04059	7.50559e-06	0.000319069	194.483	148.501	220.615	315.031	354.267	488.078	ZC3H12C	zinc finger CCCH-type containing 12C	protein-coding	85463
					P02T_ATTCTACAGTTGTAAG	3.05949	4.26727	PP															ENSG00000188158	620.616	0.92126	7.50635e-06	0.000319069	489.215	367.152	431.497	807.64	629.808	998.384	NHS	NHS actin remodeling regulator	protein-coding	4810
					P02T_ATTCTACCACCAGTAT	0	3.66472	NP															ENSG00000135164	828.596	0.904116	7.52538e-06	0.000319356	655.628	497.432	579.656	1202.92	806.941	1228.99	DMTF1	cyclin D binding myb like transcription factor 1	protein-coding	9988
					P02T_ATTCTACGTACGAGCA	2.50717	4.73358	PP															ENSG00000160285	1013.36	-0.625016	7.57466e-06	0.000320924	1263.14	1276.38	1148.5	855.45	825.393	711.279	LSS	lanosterol synthase	protein-coding	4047
					P02T_ATTCTACGTATCGTGT	0	3.78738	NP															ENSG00000119787	1557.16	0.727884	7.64336e-06	0.000323308	1261.13	1033.13	1224.2	1825.3	1724.59	2274.61	ATL2	atlastin GTPase 2	protein-coding	64225
					P02T_ATTCTACGTTTGGCTA	0	3.19257	NP															ENSG00000116641	524.031	0.906128	7.68627e-06	0.000324595	404.003	310.667	380.669	756.416	519.099	773.331	DOCK7	dedicator of cytokinesis 7	protein-coding	85440
					P02T_ATTGGGTGTTGTAGCT	0	4.31546	NP															ENSG00000144747	506.653	1.20075	7.71538e-06	0.000325296	401.998	253.271	267.117	848.62	453.905	815.008	TMF1	TATA element modulatory factor 1	protein-coding	7110
					P02T_ATTGGGTTCCCTCTAG	3.23492	4.39926	PP															ENSG00000177674	772.321	-0.656054	7.84979e-06	0.000330428	867.153	940.201	1026.29	557.494	663.02	579.767	AGTRAP	angiotensin II receptor associated protein	protein-coding	57085
					P02T_ATTGTTCGTCGAGATG	0	0	NN															ENSG00000116747	887.261	1.04811	7.94844e-06	0.000333548	682.695	448.236	605.61	1348.06	834.003	1404.96	RO60	Ro60, Y RNA binding protein	protein-coding	6738
					P02T_ATTGTTCTCCAGTTCC	0	3.65701	NP															ENSG00000168214	916.175	0.941508	7.94955e-06	0.000333548	767.907	559.383	555.864	1388.18	907.809	1317.9	RBPJ	recombination signal binding protein for immunoglobulin kappa J region	protein-coding	3516
					P02T_ATTTACCTCATTTCGT	0	2.70555	NP															ENSG00000169710	6192.59	-0.543631	7.99342e-06	0.000334848	7355.26	7933.41	6748.23	5258.2	5002.79	4857.63	FASN	fatty acid synthase	protein-coding	2194
					P02T_ATTTCACAGGCTCCCA	0	4.05677	NP															ENSG00000174197	1633.06	0.780761	8.02923e-06	0.000335808	1360.38	1124.23	1121.46	2220.58	1650.79	2320.92	MGA	MAX dimerization protein MGA	protein-coding	23269
					P02T_ATTTCTGCAATTGAGA	2.79476	5.34652	PP															ENSG00000107874	551.297	-0.626106	8.0587e-06	0.000336499	651.618	680.553	673.741	414.919	474.816	412.135	CUEDC2	CUE domain containing 2	protein-coding	79004
					P02T_CAAAGAAAGCCTATCA	1.99536	3.94814	PP															ENSG00000126458	348.517	-0.795903	8.21581e-06	0.000342084	471.17	457.346	397.972	283.442	268.16	213.013	RRAS	RAS related	protein-coding	6237
					P02T_CAAAGAAGTAATGCTC	0	4.11112	NP															ENSG00000163565	507.157	0.975332	8.21875e-06	0.000342084	380.946	279.692	366.611	770.076	490.807	754.808	IFI16	interferon gamma inducible protein 16	protein-coding	3428
					P02T_CAACAACTCATCGTAG	3.32575	3.32575	PP															ENSG00000139117	722.576	0.896196	8.26989e-06	0.00034338	580.441	425.459	510.443	920.334	750.357	1148.42	CPNE8	copine 8	protein-coding	144402
					P02T_CAACAACTCGCCGAGT	2.87594	4.08761	PP															ENSG00000167645	556.658	-0.608298	8.27629e-06	0.00034338	704.75	641.378	671.579	461.021	423.152	438.067	YIF1B	Yip1 interacting factor homolog B, membrane trafficking protein	protein-coding	90522
					P02T_CAACAACTCGGAAGGT	3.08125	0	PN															ENSG00000146373	511.544	0.87931	8.33799e-06	0.000345389	374.931	284.247	422.846	624.086	591.675	771.479	RNF217	ring finger protein 217	protein-coding	154214
					P02T_CAACAGTAGGGCATGT	0	3.82464	NP															ENSG00000147874	2317.67	1.12612	8.40563e-06	0.000347393	1808.49	1320.11	1241.5	4118.45	2029.65	3387.84	HAUS6	HAUS augmin like complex subunit 6	protein-coding	54801
					P02T_CAACAGTCAGACGGAT	0	4.01644	NP															ENSG00000185947	242.021	1.20667	8.41308e-06	0.000347393	143.356	113.881	182.765	329.545	236.178	446.402	ZNF267	zinc finger protein 267	protein-coding	10308
					P02T_CAACAGTGTCTTCGAA	0	2.16247	NP															ENSG00000215421	191.353	0.848304	8.43339e-06	0.00034768	142.353	133.924	134.099	234.779	221.417	281.548	ZNF407	zinc finger protein 407	protein-coding	55628
					P02T_CAACAGTTCTGACAGT	0	0	NN															ENSG00000048405	369.601	0.930532	8.45653e-06	0.000348082	261.65	227.762	274.688	458.46	383.789	611.256	ZNF800	zinc finger protein 800	protein-coding	168850
					P02T_CAACCAAAGCCATTGT	0	4.07094	NP															ENSG00000163510	500.71	1.1451	8.54001e-06	0.00035067	377.938	245.983	312.538	758.123	450.214	859.463	CWC22	CWC22 spliceosome associated protein homolog	protein-coding	57703
					P02T_CAACCTCCACACACTA	2.39415	3.70955	PP															ENSG00000160688	1157.28	-0.544355	8.54634e-06	0.00035067	1375.41	1325.57	1417.78	954.484	980.385	890.025	FLAD1	flavin adenine dinucleotide synthetase 1	protein-coding	80308
					P02T_CAACGATCACGATTCA	1.90261	4.77	PP															ENSG00000086712	1101.17	0.772284	8.58064e-06	0.000351523	875.173	769.835	795.945	1401.84	1119.39	1644.83	TXLNG	taxilin gamma	protein-coding	55787
					P02T_CAACGATGTATGACAA	3.73868	3.73868	PP															ENSG00000100722	1430.47	0.734226	8.6634e-06	0.000354355	1126.8	1000.33	1096.59	1813.35	1463.81	2081.97	ZC3H14	zinc finger CCCH-type containing 14	protein-coding	79882
					P02T_CAACGATGTCAGACGA	0	3.38626	NP															ENSG00000092969	710.554	0.637118	8.75134e-06	0.00035739	568.411	507.454	593.714	859.718	803.251	930.776	TGFB2	transforming growth factor beta 2	protein-coding	7042
					P02T_CAACGATTCAATCAGC	2.16777	2.16777	PP															ENSG00000100097	4548.2	-0.605205	8.77213e-06	0.000357678	5579.85	5643.03	5241.77	3906.72	3794.84	3122.96	LGALS1	galectin 1	protein-coding	3956
					P02T_CAACGGCAGAATAACC	0	0	NN															ENSG00000196247	154.012	1.23177	8.90247e-06	0.000362424	100.249	74.7059	101.656	184.408	164.833	298.219	ZNF107	zinc finger protein 107	protein-coding	51427
					P02T_CAACGGCCACAAAGTA	2.76749	3.90168	PP															ENSG00000102753	1213.01	0.724923	8.94021e-06	0.00036336	920.285	836.342	988.443	1576.01	1251.01	1705.96	KPNA3	karyopherin subunit alpha 3	protein-coding	3839
					P02T_CAACGGCTCGACATTG	0	4.01062	NP															ENSG00000173905	1915.37	0.712083	8.96796e-06	0.00036336	1549.85	1416.68	1390.74	2448.53	1953.39	2733.05	GOLIM4	golgi integral membrane protein 4	protein-coding	27333
					P02T_CAAGACTCAGTTAGAA	0	4.11355	NP															ENSG00000176105	1770.2	0.909696	8.97075e-06	0.00036336	1411.5	1106.01	1173.37	2766.98	1676.62	2486.7	YES1	YES proto-oncogene 1, Src family tyrosine kinase	protein-coding	7525
					P02T_CAAGAGGAGAAGTGTT	0	5.43054	NP															ENSG00000279348	68.2496	1.19724	8.98133e-06	0.00036336	39.0971	40.9972	44.3393	85.3742	92.257	107.433	AC012513.3	TEC	TEC
					P02T_CAAGAGGGTCTACGAT	0	0	NN															ENSG00000134371	1013.46	0.743319	9.06213e-06	0.000365782	861.138	673.264	740.791	1319.03	1075.1	1411.44	CDC73	cell division cycle 73	protein-coding	79577
					P02T_CAAGAGGGTGCAGTGA	0	0	NN															ENSG00000176340	666.958	-0.670548	9.06932e-06	0.000365782	775.927	915.603	764.583	481.511	562.153	501.971	COX8A	cytochrome c oxidase subunit 8A	protein-coding	1351
					P02T_CAAGAGGGTGCATGTT	3.53626	5.00153	PP															ENSG00000198042	536.422	0.839206	9.10059e-06	0.000366089	398.991	317.045	439.067	649.698	605.206	808.525	MAK16	MAK16 homolog	protein-coding	84549
					P02T_CAAGCTAAGAAGCCAC	2.24471	4.54131	PP															ENSG00000162819	692.022	0.820514	9.10507e-06	0.000366089	565.404	442.769	494.221	975.827	702.383	971.526	BROX	BRO1 domain and CAAX motif containing	protein-coding	148362
					P02T_CAAGCTACATTGCCGG	0	4.60969	NP															ENSG00000140396	406.705	0.885953	9.2714e-06	0.000372201	313.779	243.25	300.642	480.657	452.674	649.228	NCOA2	nuclear receptor coactivator 2	protein-coding	10499
					P02T_CAAGCTAGTGTGTCGC	4.08334	3.68626	PP															ENSG00000087502	1666.55	0.787411	9.38038e-06	0.000375996	1336.32	1060.46	1272.86	2241.07	1685.23	2403.35	ERGIC2	ERGIC and golgi 2	protein-coding	51290
					P02T_CAAGGGAGTCGGTGAA	0	4.08977	NP															ENSG00000115808	938.003	0.930171	9.3949e-06	0.000375998	742.844	605.847	589.389	1489.78	890.588	1309.57	STRN	striatin	protein-coding	6801
					P02T_CAATACGTCTTGAGCA	2.276	4.96275	PP															ENSG00000112414	557.466	0.890206	9.46129e-06	0.000378074	471.17	346.198	355.796	820.446	573.224	777.962	ADGRG6	adhesion G protein-coupled receptor G6	protein-coding	57211
					P02T_CAATGACAGGGCTGAT	0	3.90401	NP															ENSG00000100300	625.145	-0.723497	9.48417e-06	0.000378407	730.814	912.87	692.126	500.293	467.436	447.328	TSPO	translocator protein	protein-coding	706
					P02T_CAATGACCATCCTGTC	2.94855	3.61514	PP															ENSG00000127884	4259.69	-0.541068	9.6095e-06	0.00038282	4960.32	5297.74	4888.14	3484.98	3734.56	3192.42	ECHS1	enoyl-CoA hydratase, short chain 1	protein-coding	1892
					P02T_CAATTTCAGAAGCCTG	0	5.06175	NP															ENSG00000101868	1149.98	0.74861	9.6581e-06	0.000384168	926.3	796.256	853.262	1579.42	1156.29	1588.34	POLA1	DNA polymerase alpha 1, catalytic subunit	protein-coding	5422
					P02T_CAATTTCCAACCGTAT	0	3.3904	NP															ENSG00000124831	1451.16	0.706501	9.82626e-06	0.00039026	1177.92	1052.26	1079.28	1821.89	1498.25	2077.34	LRRFIP1	LRR binding FLII interacting protein 1	protein-coding	9208
					P02T_CAATTTCGTGTGGACA	2.00168	3.99537	PP															ENSG00000156256	622.579	1.13673	9.95486e-06	0.000394724	337.839	299.735	530.99	678.725	774.959	1113.23	USP16	ubiquitin specific peptidase 16	protein-coding	10600
					P02T_CACAACAAGATTAGTG	2.50026	4.27448	PP															ENSG00000212802	1491.58	-0.552888	9.96901e-06	0.000394724	1782.43	1740.1	1798.45	1101.33	1258.39	1268.82	RPL15P3	ribosomal protein L15 pseudogene 3 [Source:HGNC Symbol;Acc:HGNC:21538]	processed_pseudogene
					P02T_CACAACACAGGTCCCA	0	0	NN															ENSG00000067167	4887.34	0.672108	9.99304e-06	0.000395074	3773.37	3271.57	4263.06	5463.95	5881.08	6671.02	TRAM1	translocation associated membrane protein 1	protein-coding	23471
					P02T_CACAACATCGTTGTAG	0	3.89669	NP															ENSG00000197323	1868.87	0.942811	1.00558e-05	0.000396951	1515.76	1170.7	1151.74	2860.04	1746.73	2768.25	TRIM33	tripartite motif containing 33	protein-coding	51592
					P02T_CACACAAGTAGAGATT	0	3.7067	NP															ENSG00000140264	2173.32	-0.561063	1.01574e-05	0.000399932	2482.16	2620.17	2667.93	1631.5	1931.25	1706.89	SERF2	small EDRK-rich factor 2	protein-coding	10169
					P02T_CACACAAGTGTCTTGA	0	2.85733	NP															ENSG00000137693	6552.38	0.541276	1.0162e-05	0.000399932	5745.26	5002.56	5265.57	7973.1	7226.8	8100.99	YAP1	Yes associated protein 1	protein-coding	10413
					P02T_CACACAATCCCTTTGG	1.45041	3.91149	PP															ENSG00000084207	3122.84	-0.596416	1.03193e-05	0.000405507	3715.22	3953.04	3608.79	2650.87	2637.32	2171.81	GSTP1	glutathione S-transferase pi 1	protein-coding	2950
					P02T_CACACAATCTCATTAC	0	3.88375	NP															ENSG00000143198	2738.48	-0.489211	1.04481e-05	0.000409448	3232.02	3221.47	3140.52	2180.46	2375.31	2281.1	MGST3	microsomal glutathione S-transferase 3	protein-coding	4259
					P02T_CACAGATAGCTGCCAC	3.03892	4.38864	PP															ENSG00000063177	10144.5	-0.532459	1.0451e-05	0.000409448	11528.6	12024.9	12431.2	7792.11	9080.55	8009.3	RPL18	ribosomal protein L18	protein-coding	6141
					P02T_CACAGATCATGACGAG	3.78949	3.39527	PP															ENSG00000093000	2191	0.620785	1.06592e-05	0.000416975	1850.59	1641.71	1689.22	2760.15	2313.81	2890.5	NUP50	nucleoporin 50	protein-coding	10762
					P02T_CACAGATGTTACCGTA	2.57177	4.29775	PP															ENSG00000139921	2607.26	0.651878	1.07828e-05	0.000421177	2134.3	1806.61	2144.51	3109.33	2852.59	3596.22	TMX1	thioredoxin related transmembrane protein 1	protein-coding	81542
					P02T_CACAGATTCGTAGAGG	3.73196	3.3384	PP															ENSG00000138180	1532.82	0.748053	1.09343e-05	0.000426456	1176.92	1006.71	1250.15	1939.7	1594.2	2229.23	CEP55	centrosomal protein 55	protein-coding	55165
					P02T_CACAGGCCAAGAGTGC	0	4.02415	NP															ENSG00000054148	860.095	-0.592946	1.09766e-05	0.000427464	1000.48	1053.17	1047.92	636.892	755.277	666.824	PHPT1	phosphohistidine phosphatase 1	protein-coding	29085
					P02T_CACAGGCCATGACTAC	0	4.61787	NP															ENSG00000151718	806.57	0.76359	1.10522e-05	0.000429763	684.7	569.405	540.723	1114.99	841.384	1088.22	WWC2	WW and C2 domain containing 2	protein-coding	80014
					P02T_CACCAAAAGCGGACAT	3.14362	4.49704	PP															ENSG00000162244	14604.3	-0.497932	1.11953e-05	0.000434662	16651.3	17708.9	16937.6	11832	12977.5	11518.5	RPL29	ribosomal protein L29	protein-coding	6159
					P02T_CACCAAAGTCTCCTGT	1.91358	4.89694	PP															ENSG00000004766	375.263	1.08953	1.12116e-05	0.000434662	298.742	183.121	239	601.035	362.878	566.801	VPS50	VPS50 subunit of EARP/GARPII complex	protein-coding	55610
					P02T_CACCAAATCAAGGACG	0	4.58225	NP															ENSG00000138018	2538.97	0.677554	1.12941e-05	0.00043721	2190.44	1875.85	1795.2	3386.8	2668.07	3317.45	SELENOI	selenoprotein I	protein-coding	85465
					P02T_CACCAAATCCGTACGG	1.91049	4.1181	PP															ENSG00000172572	6210.42	0.633719	1.13351e-05	0.000438143	5280.11	4361.19	4963.84	7509.52	6727.38	8420.51	PDE3A	phosphodiesterase 3A	protein-coding	5139
					P02T_CACCAAATCGACCAAT	0	3.20462	NP															ENSG00000077147	3733.72	0.74571	1.14361e-05	0.000440948	2901.2	2368.72	3100.51	4494.1	4049.47	5488.34	TM9SF3	transmembrane 9 superfamily member 3	protein-coding	56889
					P02T_CACCAAATCTGGTCAA	0	4.67027	NP															ENSG00000124333	894.582	0.654822	1.14429e-05	0.000440948	733.822	649.577	702.941	1189.26	947.172	1144.72	VAMP7	vesicle associated membrane protein 7	protein-coding	6845
					P02T_CACCGTTCAATACCTG	3.01741	4.58692	PP															ENSG00000169679	4831.24	0.54277	1.14585e-05	0.000440948	3942.79	3718.9	4138.7	5728.61	5285.71	6172.76	BUB1	BUB1 mitotic checkpoint serine/threonine kinase	protein-coding	699
					P02T_CACCGTTTCCCAGTGG	3.20864	4.16389	PP															ENSG00000131143	6090.73	-0.470616	1.15013e-05	0.000441942	7055.52	7349.42	6820.69	5154.04	5195.92	4968.77	COX4I1	cytochrome c oxidase subunit 4I1	protein-coding	1327
					P02T_CACCGTTTCCTTCGAC	0	5.43906	NP															ENSG00000105701	2441.44	-0.563351	1.16832e-05	0.000448271	2780.9	3022.86	2930.72	1825.3	2177.27	1911.56	FKBP8	FKBP prolyl isomerase 8	protein-coding	23770
					P02T_CACGAATAGACTCTTG	0	3.47257	NP															ENSG00000165417	1798.54	0.797913	1.17707e-05	0.000450961	1572.91	1243.58	1124.7	2578.3	1901.72	2370.01	GTF2A1	general transcription factor IIA subunit 1	protein-coding	2957
					P02T_CACGAATTCGCAGATT	0	4.38351	NP															ENSG00000138468	116.821	1.2005	1.19136e-05	0.000455765	75.1867	71.9728	65.9683	205.752	110.708	171.337	SENP7	SUMO specific peptidase 7	protein-coding	57337
					P02T_CACGAATTCTGCATGA	3.86462	5.92555	PP															ENSG00000169689	1013.16	-0.658729	1.20229e-05	0.000459271	1239.08	1303.71	1176.61	729.096	912.729	717.762	CENPX	centromere protein X	protein-coding	201254
					P02T_CACGGGTCAGCTCGGT	3.08384	4.15145	PP															ENSG00000174173	1031.47	0.758642	1.21399e-05	0.00046306	780.939	664.154	855.425	1303.66	1089.86	1494.8	TRMT10C	tRNA methyltransferase 10C, mitochondrial RNase P subunit	protein-coding	54931
					P02T_CACGGGTGTAGATGTA	2.6035	3.93268	PP															ENSG00000167526	7838.86	-0.520589	1.22053e-05	0.000464873	9380.29	9412.04	8919.77	6170.85	7034.9	6115.34	RPL13	ribosomal protein L13	protein-coding	6137
					P02T_CACGGGTGTAGGAGTC	0	4.24534	NP															ENSG00000101365	1844.28	-0.52508	1.22712e-05	0.000466701	2096.2	2263.04	2168.3	1506	1604.04	1428.12	IDH3B	isocitrate dehydrogenase (NAD(+)) 3 non-catalytic subunit beta	protein-coding	3420
					P02T_CACGGGTTCGAGTTGT	2.64018	4.8764	PP															ENSG00000175354	822.266	0.605003	1.23896e-05	0.000470515	669.663	605.847	682.393	962.168	933.641	1079.89	PTPN2	protein tyrosine phosphatase non-receptor type 2	protein-coding	5771
					P02T_CACGTTCAGAAGCGCT	0	3.53396	NP															ENSG00000155313	453.081	0.973032	1.25719e-05	0.0004761	374.931	268.759	274.688	664.211	444.064	691.83	USP25	ubiquitin specific peptidase 25	protein-coding	29761
					P02T_CACTGAACATAGGTTC	0	4.19486	NP															ENSG00000146376	428.468	0.855307	1.25733e-05	0.0004761	351.874	260.56	303.887	597.62	442.834	614.034	ARHGAP18	Rho GTPase activating protein 18	protein-coding	93663
					P02T_CACTGAAGTAAGTTAG	2.97694	4.1446	PP															ENSG00000150347	1297.71	0.62592	1.26661e-05	0.000478918	1122.79	963.889	975.465	1503.44	1467.5	1753.19	ARID5B	AT-rich interaction domain 5B	protein-coding	84159
					P02T_CACTGAAGTAGCTCGC	3.35057	5.03903	PP															ENSG00000164221	158.156	1.04012	1.27666e-05	0.000482016	118.294	89.2827	103.819	243.317	159.912	234.315	CCDC112	coiled-coil domain containing 112	protein-coding	153733
					P02T_CACTGAATCCACGTAA	0	5.05087	NP															ENSG00000144224	1865.9	0.855399	1.27984e-05	0.000482517	1503.73	1221.72	1260.97	2756.73	1770.1	2682.12	UBXN4	UBX domain protein 4	protein-coding	23190
					P02T_CACTGGGAGGAATCGC	3.74673	3.0769	PP															ENSG00000213639	3074.73	0.723167	1.2828e-05	0.000482935	2678.65	2002.48	2279.69	4033.93	3264.67	4188.95	PPP1CB	protein phosphatase 1 catalytic subunit beta	protein-coding	5500
					P02T_CACTGGGTCATTCTTG	0	3.11815	NP															ENSG00000188647	1082.24	1.06314	1.29139e-05	0.000485464	933.317	571.227	598.04	1626.38	1052.96	1711.52	PTAR1	protein prenyltransferase alpha subunit repeat containing 1	protein-coding	375743
					P02T_CACTGGGTCCTAAACG	0	2.87058	NP															ENSG00000226950	1228.33	-0.547868	1.30085e-05	0.000488315	1528.8	1487.74	1360.46	1038.15	950.862	1003.94	DANCR	differentiation antagonizing non-protein coding RNA	ncRNA	57291
					P02T_CACTGGGTCTCGTTTA	2.02014	4.88119	PP															ENSG00000031691	302.147	0.863276	1.309e-05	0.000490666	240.597	195.875	207.638	444.8	309.984	413.987	CENPQ	centromere protein Q	protein-coding	55166
					P02T_CACTTCGTCAGCAATC	3.4799	3.02821	PP															ENSG00000108443	990.767	0.909967	1.31228e-05	0.000491188	825.048	628.623	612.099	1447.09	958.243	1473.5	RPS6KB1	ribosomal protein S6 kinase B1	protein-coding	6198
					P02T_CAGAGCCGTACCTTCC	0	5.01761	NP															ENSG00000100578	552.464	0.879227	1.31734e-05	0.000492373	423.05	326.155	419.601	770.929	549.852	825.195	KIAA0586	KIAA0586	protein-coding	9786
					P02T_CAGATACAGCAAGTCG	0	5.30018	NP															ENSG00000134186	1845.81	0.830027	1.34137e-05	0.000499975	1522.78	1193.47	1271.78	2321.33	1868.51	2896.98	PRPF38B	pre-mRNA processing factor 38B	protein-coding	55119
					P02T_CAGATACTCATGGGAG	0	3.27716	NP															ENSG00000152582	109.18	1.14143	1.34152e-05	0.000499975	81.2016	61.0402	62.7239	176.725	113.169	160.223	SPEF2	sperm flagellar 2	protein-coding	79925
					P02T_CAGATCAGTCGCACGT	0	2.84672	NP															ENSG00000117000	532.823	1.07276	1.37276e-05	0.000510888	407.011	317.956	306.049	885.331	467.436	813.155	RLF	rearranged L-myc fusion	protein-coding	6018
					P02T_CAGATCATCCTGCTAC	0	3.45108	NP															ENSG00000113593	546.167	0.875624	1.37765e-05	0.000511974	456.133	340.732	360.122	753.001	551.082	815.934	PPWD1	peptidylprolyl isomerase domain and WD repeat containing 1	protein-coding	23398
					P02T_CAGATCATCGCATGAT	0	3.38144	NP															ENSG00000102699	1127.89	0.593868	1.38292e-05	0.000513201	947.352	898.293	852.18	1440.26	1214.1	1415.15	PARP4	poly(ADP-ribose) polymerase family member 4	protein-coding	143
					P02T_CAGATTGCAAAGGCGT	2.834	4.39528	PP															ENSG00000172469	169.151	1.23179	1.38514e-05	0.000513292	134.334	71.0617	98.4117	241.609	175.903	293.588	MANEA	mannosidase endo-alpha	protein-coding	79694
					P02T_CAGATTGTCGCGTAGC	2.1297	3.14575	PP															ENSG00000125257	507.328	0.661413	1.40073e-05	0.00051833	370.921	394.484	414.194	588.228	580.604	695.535	ABCC4	ATP binding cassette subfamily C member 4	protein-coding	10257
					P02T_CAGCAATAGAGTCTTC	0	5.2365	NP															ENSG00000174780	3338.08	0.668431	1.41196e-05	0.00052151	2760.85	2308.6	2666.85	4052.71	3547.59	4691.85	SRP72	signal recognition particle 72	protein-coding	6731
					P02T_CAGCAATCAGTCCCGA	3.47655	0	PN															ENSG00000127995	301.995	0.853511	1.41521e-05	0.00052151	234.582	186.765	224.941	356.011	341.966	467.703	CASD1	CAS1 domain containing 1	protein-coding	64921
					P02T_CAGCAATGTCGTCATA	0	4.7598	NP															ENSG00000081307	740.492	0.710674	1.41744e-05	0.00052151	606.506	500.165	579.656	916.065	795.871	1044.69	UBA5	ubiquitin like modifier activating enzyme 5	protein-coding	79876
					P02T_CAGCACGAGAAACCAT	0	0	NN															ENSG00000164327	1739.57	1.19804	1.41838e-05	0.00052151	1404.49	932.913	831.633	3199.83	1514.25	2554.31	RICTOR	RPTOR independent companion of MTOR complex 2	protein-coding	253260
					P02T_CAGCACGAGAATCGCG	2.62236	3.67134	PP															ENSG00000147124	284.756	0.883513	1.41935e-05	0.00052151	243.605	174.921	182.765	387.599	311.214	408.43	ZNF41	zinc finger protein 41	protein-coding	7592
					P02T_CAGCGTGAGTCATCCA	0	3.74928	NP															ENSG00000196154	5384.01	-0.561691	1.44664e-05	0.00053079	6489.11	6588.7	6177.22	4179.07	4877.32	3992.61	S100A4	S100 calcium binding protein A4	protein-coding	6275
					P02T_CAGCGTGCAAACCACT	0	4.74205	NP															ENSG00000182141	103.178	1.16769	1.44894e-05	0.000530809	67.1668	55.5739	68.1312	110.133	136.54	181.524	ZNF708	zinc finger protein 708	protein-coding	7562
					P02T_CAGCGTGTCTGGCCTT	3.82981	5.23459	PP															ENSG00000170185	613.152	0.865681	1.45078e-05	0.000530809	480.192	363.508	460.696	701.776	686.392	986.344	USP38	ubiquitin specific peptidase 38	protein-coding	84640
					P02T_CAGGCCAAGTCATCCA	0	4.42272	NP															ENSG00000072274	13342.8	0.744403	1.45857e-05	0.00053291	9720.13	8706.88	11497.9	13817.8	17158.6	19155.5	TFRC	transferrin receptor	protein-coding	7037
					P02T_CAGGCCAGTACGTGAG	0	3.92612	NP															ENSG00000111247	1263.87	0.705145	1.46422e-05	0.000534224	1027.55	861.851	994.931	1567.47	1327.27	1804.13	RAD51AP1	RAD51 associated protein 1	protein-coding	10635
					P02T_CAGGCCAGTAGACGTG	0	4.1618	NP															ENSG00000162607	2976.71	0.814961	1.47103e-05	0.000535958	2233.55	1732.81	2507.88	3648.89	3235.15	4501.99	USP1	ubiquitin specific peptidase 1	protein-coding	7398
					P02T_CAGGCCAGTGGTGATG	2.19212	4.32067	PP															ENSG00000141446	423.285	1.26853	1.48732e-05	0.000541135	289.719	233.228	222.778	846.912	335.816	611.256	ESCO1	establishment of sister chromatid cohesion N-acetyltransferase 1	protein-coding	114799
					P02T_CAGGGCTGTCCAACGC	2.73688	5.092	PP															ENSG00000185246	715.271	0.977418	1.49347e-05	0.000542615	616.531	432.748	396.891	1026.2	717.145	1102.11	PRPF39	pre-mRNA processing factor 39	protein-coding	55015
					P02T_CAGGGCTGTGAATTGA	1.92613	5.07077	PP															ENSG00000077458	549.091	0.935623	1.49709e-05	0.00054317	457.135	307.023	367.692	662.504	599.056	901.139	FAM76B	family with sequence similarity 76 member B	protein-coding	143684
					P02T_CAGGGCTTCTTTCGAT	2.5794	0	PN															ENSG00000139793	1100.81	1.097	1.50146e-05	0.000543997	896.225	614.957	593.714	1908.11	991.455	1600.38	MBNL2	muscleblind like splicing regulator 2	protein-coding	10150
					P02T_CAGGTATAGTTGAATG	0	4.0462	NP															ENSG00000185728	1189.67	0.796762	1.51791e-05	0.00054919	960.384	754.348	894.357	1530.76	1207.95	1790.24	YTHDF3	YTH N6-methyladenosine RNA binding protein 3	protein-coding	253943
					P02T_CAGTGCGAGTGGCGAT	3.17274	4.92897	PP															ENSG00000174442	1202.71	0.692525	1.52532e-05	0.000551105	942.34	840.897	976.547	1491.49	1257.16	1707.81	ZWILCH	zwilch kinetochore protein	protein-coding	55055
					P02T_CAGTGCGTCTGCTTAT	2.56156	3.60734	PP															ENSG00000181544	234.898	0.865708	1.53947e-05	0.000555446	187.465	161.255	151.403	340.643	247.249	321.372	FANCB	FA complementation group B	protein-coding	2187
					P02T_CAGTTAGAGATGGTCG	0	3.28641	NP															ENSG00000099246	789.577	0.72011	1.56907e-05	0.000564812	588.461	533.874	668.334	930.579	877.057	1139.16	RAB18	RAB18, member RAS oncogene family	protein-coding	22931
					P02T_CAGTTAGCACCAATTG	3.17244	5.02707	PP															ENSG00000107669	597.101	0.758766	1.56977e-05	0.000564812	518.287	404.505	408.787	758.123	648.259	844.644	ATE1	arginyltransferase 1	protein-coding	11101
					P02T_CAGTTAGCACCAGGTC	0	4.4987	NP															ENSG00000155850	1402.75	0.748501	1.57986e-05	0.00056766	1180.93	890.094	1070.63	1757.86	1493.33	2023.63	SLC26A2	solute carrier family 26 member 2	protein-coding	1836
					P02T_CAGTTAGGTATTCTCT	0	3.5751	NP															ENSG00000237506	2204.36	-0.529569	1.58493e-05	0.000568695	2640.56	2515.4	2656.03	1666.5	1943.55	1804.13	RPSAP15	ribosomal protein SA pseudogene 15 [Source:HGNC Symbol;Acc:HGNC:31464]	processed_pseudogene
					P02T_CAGTTAGTCTATCGCC	0	3.29362	NP															ENSG00000010256	7090.27	-0.496537	1.60288e-05	0.000574343	8155.25	8418.99	8319.57	5707.27	6363.27	5577.25	UQCRC1	ubiquinol-cytochrome c reductase core protein 1	protein-coding	7384
					P02T_CAGTTCCAGCACTCAT	1.62232	4.49323	PP															ENSG00000118620	176.835	0.997632	1.61109e-05	0.000576493	127.316	106.593	121.122	262.099	173.443	270.434	ZNF430	zinc finger protein 430	protein-coding	80264
					P02T_CAGTTCCAGCCATTCA	0	4.29408	NP															ENSG00000012174	878.469	0.640741	1.61474e-05	0.000577005	730.814	624.979	705.103	1093.64	948.402	1167.87	MBTPS2	membrane bound transcription factor peptidase, site 2	protein-coding	51360
					P02T_CAGTTCCGTCGCAGTC	0	0	NN															ENSG00000061676	3434.14	0.836439	1.6232e-05	0.000579231	2775.89	2190.16	2432.17	5037.08	3257.29	4912.27	NCKAP1	NCK associated protein 1	protein-coding	10787
					P02T_CAGTTCCGTCTTGTCC	0	3.59521	NP															ENSG00000118246	1258.62	0.70645	1.6314e-05	0.000581358	1047.6	839.075	984.117	1597.35	1324.81	1758.75	FASTKD2	FAST kinase domains 2	protein-coding	22868
					P02T_CAGTTCCGTGCACAAG	3.19744	3.96335	PP															ENSG00000178691	1481.46	0.943923	1.64108e-05	0.000583501	1243.09	833.609	964.651	2209.48	1420.76	2217.19	SUZ12	SUZ12 polycomb repressive complex 2 subunit	protein-coding	23512
					P02T_CATAAGCAGCTAATCC	0	3.3635	NP															ENSG00000184575	5557.85	0.527477	1.64302e-05	0.000583501	4586.39	4316.55	4757.29	6483.32	6096.34	7107.24	XPOT	exportin for tRNA	protein-coding	11260
					P02T_CATAAGCCAAGGACAC	0	3.96018	NP															ENSG00000181619	119.82	1.04521	1.64414e-05	0.000583501	86.2141	77.4391	71.3755	156.235	130.39	197.269	GPR135	G protein-coupled receptor 135	protein-coding	64582
					P02T_CATAAGCTCAAAGACA	2.24907	4.32002	PP															ENSG00000177707	576.632	0.764021	1.64958e-05	0.000584635	460.142	362.597	460.696	711.167	629.808	835.383	NECTIN3	nectin cell adhesion molecule 3	protein-coding	25945
					P02T_CATAAGCTCCTTCGAC	2.57496	3.22928	PP															ENSG00000115368	1659.38	0.712486	1.65987e-05	0.000587482	1307.25	1126.06	1340.99	1893.6	1826.69	2461.69	WDR75	WD repeat domain 75	protein-coding	84128
					P02T_CATAAGCTCGTCTAAG	2.09433	3.38371	PP															ENSG00000058063	611.043	0.940333	1.66475e-05	0.000588406	503.249	369.885	383.914	959.606	589.215	860.389	ATP11B	ATPase phospholipid transporting 11B (putative)	protein-coding	23200
					P02T_CATACAGGTTATGTGC	0	3.81329	NP															ENSG00000196227	739.28	0.763448	1.67484e-05	0.000591172	494.227	512.92	638.054	849.474	846.304	1094.7	FAM217B	family with sequence similarity 217 member B	protein-coding	63939
					P02T_CATACAGTCGTTCGCT	0	3.27239	NP															ENSG00000177683	421.992	0.950081	1.6826e-05	0.000593104	326.811	234.139	303.887	624.939	409.621	632.557	THAP5	THAP domain containing 5	protein-coding	168451
					P02T_CATACCCGTTCCTACC	0	4.88531	NP															ENSG00000198730	1076.25	0.939214	1.70004e-05	0.000598443	690.715	583.982	939.777	1260.98	1228.86	1753.19	CTR9	CTR9 homolog, Paf1/RNA polymerase II complex component	protein-coding	9646
					P02T_CATACTTGTGTAACGG	0	2.6907	NP															ENSG00000101974	392.013	1.12113	1.70584e-05	0.000599673	310.772	217.74	213.045	632.623	348.116	629.779	ATP11C	ATPase phospholipid transporting 11C	protein-coding	286410
					P02T_CATCAAGCAATAGAGT	1.84785	3.57655	PP															ENSG00000134900	1968.6	0.840536	1.73969e-05	0.000610747	1548.85	1308.26	1376.68	2874.55	1834.07	2869.2	TPP2	tripeptidyl peptidase 2	protein-coding	7174
					P02T_CATCCACAGAAGCTCG	2.39508	5.07833	PP															ENSG00000120688	137.072	1.1619	1.76303e-05	0.000617525	85.2116	78.3501	90.8415	149.405	157.452	261.173	WBP4	WW domain binding protein 4	protein-coding	11193
					P02T_CATCCACAGGACACTG	0	3.25044	NP															ENSG00000109790	1565.83	0.557999	1.76375e-05	0.000617525	1311.26	1138.81	1350.73	1797.13	1869.74	1927.31	KLHL5	kelch like family member 5	protein-coding	51088
					P02T_CATCCACTCCACCCTA	0	4.02782	NP															ENSG00000163006	607.271	0.778527	1.77921e-05	0.000621566	484.202	394.484	463.941	691.531	681.472	927.997	CCDC138	coiled-coil domain containing 138	protein-coding	165055
					P02T_CATCCCAGTGTTACTG	1.52535	3.11708	PP															ENSG00000142089	3404.77	-0.626083	1.78007e-05	0.000621566	4266.59	4509.69	3620.68	2980.41	2541.37	2509.85	IFITM3	interferon induced transmembrane protein 3	protein-coding	10410
					P02T_CATCCCATCAGCTTCC	3.0711	5.47018	PP															ENSG00000178202	863.831	0.708167	1.78252e-05	0.000621588	625.553	598.558	744.036	919.48	1099.7	1195.65	POGLUT3	protein O-glucosyltransferase 3	protein-coding	143888
					P02T_CATCCGTAGGCCTAAG	0	3.18315	NP															ENSG00000140525	2009.84	0.625947	1.79514e-05	0.000625151	1744.33	1505.96	1492.4	2540.74	2130.52	2645.07	FANCI	FA complementation group I	protein-coding	55215
					P02T_CATCCGTGTGCCCGTA	0	3.21168	NP															ENSG00000114251	3183.22	0.65514	1.81755e-05	0.000631925	2478.15	2179.23	2760.93	3426.07	3936.3	4318.61	WNT5A	Wnt family member 5A	protein-coding	7474
					P02T_CATCGCTCAAGACCGA	2.61693	4.63034	PP															ENSG00000146433	1650.07	0.67581	1.81945e-05	0.000631925	1328.3	1110.57	1373.44	1831.28	1927.56	2329.25	TMEM181	transmembrane protein 181	protein-coding	57583
					P02T_CATCGCTGTCTCCCTA	0	5.14545	NP															ENSG00000279530	18.3558	2.35223	1.84508e-05	0.000639972	4.00996	5.46629	8.65158	23.9048	31.9824	36.1197	AC092881.1	TEC	TEC
					P02T_CATCGCTGTCTTGAGT	0	2.28433	NP															ENSG00000159086	861.722	0.897649	1.85478e-05	0.000642481	720.79	482.855	603.447	1196.95	865.986	1300.31	PAXBP1	PAX3 and PAX7 binding protein 1	protein-coding	94104
					P02T_CATCGCTTCAAACTGC	0	4.47755	NP															ENSG00000151881	603.993	0.694288	1.85913e-05	0.000643132	483.2	415.438	486.651	724.827	661.79	852.053	TMEM267	transmembrane protein 267	protein-coding	64417
					P02T_CATCGCTTCTCCAAGA	0	4.19863	NP															ENSG00000119927	851.635	0.677182	1.86393e-05	0.000643226	709.762	637.734	619.669	1136.33	881.977	1124.34	GPAM	glycerol-3-phosphate acyltransferase, mitochondrial	protein-coding	57678
					P02T_CATCGCTTCTCTTAAC	2.23947	4.88596	PP															ENSG00000065548	1932.81	0.836702	1.86435e-05	0.000643226	1461.63	1174.34	1528.08	2535.61	1902.95	2994.23	ZC3H15	zinc finger CCCH-type containing 15	protein-coding	55854
					P02T_CATCGGGCACGAGGAT	1.81781	4.74043	PP															ENSG00000124107	1349.9	-0.522756	1.87213e-05	0.000645055	1546.84	1640.8	1586.48	1044.13	1177.2	1103.96	SLPI	secretory leukocyte peptidase inhibitor	protein-coding	6590
					P02T_CATCGGGCACGATTCA	0	3.58343	NP															ENSG00000125743	3132.24	-0.499307	1.87882e-05	0.000646504	3730.26	3769.92	3504.97	2469.02	2760.33	2558.94	SNRPD2	small nuclear ribonucleoprotein D2 polypeptide	protein-coding	6633
					P02T_CATCGGGCACGCTGTG	0	4.98191	NP															ENSG00000205765	1743.66	0.86205	1.90605e-05	0.000654592	1362.38	1216.25	1135.52	2632.09	1607.73	2508	C5orf51	chromosome 5 open reading frame 51	protein-coding	285636
					P02T_CATCGGGTCGTGTCAA	0	3.00885	NP															ENSG00000064102	2480.92	0.72606	1.90736e-05	0.000654592	2010.99	1630.78	1968.23	3224.58	2524.15	3526.76	INTS13	integrator complex subunit 13	protein-coding	55726
					P02T_CATCGTCGTAACAAGT	3.10938	5.22859	PP															ENSG00000120526	1667.74	0.605183	1.91757e-05	0.000656808	1339.33	1271.82	1359.38	2153.14	1729.51	2153.29	NUDCD1	NudC domain containing 1	protein-coding	84955
					P02T_CATCGTCTCACAGTGT	3.75886	4.84181	PP															ENSG00000105835	1542.76	0.704102	1.91887e-05	0.000656808	1135.82	1123.32	1263.13	2005.44	1548.69	2180.15	NAMPT	nicotinamide phosphoribosyltransferase	protein-coding	10135
					P02T_CATGAGTAGTGCAACG	2.8869	3.27361	PP															ENSG00000165983	325.177	0.758476	1.93278e-05	0.000660702	250.622	223.207	251.977	402.966	351.807	470.482	PTER	phosphotriesterase related	protein-coding	9317
					P02T_CATGAGTCACGCTGTG	3.4715	4.30089	PP															ENSG00000149273	36706.6	-0.51634	1.94255e-05	0.000662512	42832.3	43180.9	43602.9	28576.5	33490.5	28556.8	RPS3	ribosomal protein S3	protein-coding	6188
					P02T_CATGAGTCATAGTCAC	2.47807	2.47807	PP															ENSG00000110330	797.103	0.969849	1.94317e-05	0.000662512	655.628	453.702	508.28	1293.42	756.508	1115.08	BIRC2	baculoviral IAP repeat containing 2	protein-coding	329
					P02T_CATGAGTGTAGGTGCA	3.62986	3.35097	PP															ENSG00000113318	624.497	0.698639	1.95167e-05	0.000664538	501.245	409.061	519.095	723.12	729.445	865.019	MSH3	mutS homolog 3	protein-coding	4437
					P02T_CATGAGTGTATTTCCT	2.79101	4.53029	PP															ENSG00000156103	105.659	0.998802	1.95744e-05	0.000665057	77.1917	59.2181	75.7013	152.82	125.47	143.552	MMP16	matrix metallopeptidase 16	protein-coding	4325
					P02T_CATGCAAAGTGCGACA	2.84611	3.90524	PP															ENSG00000169967	1319.96	0.884479	1.95831e-05	0.000665057	1071.66	813.566	898.682	1897.02	1241.16	1997.69	MAP3K2	mitogen-activated protein kinase kinase kinase 2	protein-coding	10746
					P02T_CATGCAATCCAGTGTA	0	2.9217	NP															ENSG00000188321	134.053	0.951948	1.9612e-05	0.00066517	107.266	76.528	90.8415	197.214	164.833	167.632	ZNF559	zinc finger protein 559	protein-coding	84527
					P02T_CATGCCTAGGGTCAAC	2.12993	3.53702	PP															ENSG00000138768	1544.25	0.949347	1.97886e-05	0.000668949	1305.24	977.554	879.216	2344.38	1465.04	2294.06	USO1	USO1 vesicle transport factor	protein-coding	8615
					P02T_CATGCCTGTACAGCGA	0	3.9141	NP															ENSG00000105372	8034.51	-0.542041	1.97968e-05	0.000668949	9317.13	9729.99	9529.71	6042.79	7331.36	6256.11	RPS19	ribosomal protein S19	protein-coding	6223
					P02T_CATGCCTGTGTATTGC	3.02972	4.53146	PP															ENSG00000155366	1803.23	-0.640842	1.98226e-05	0.000668949	2133.3	2422.48	2035.28	1528.2	1485.95	1214.18	RHOC	ras homolog family member C	protein-coding	389
					P02T_CATGCGGCAGCTACTA	0	0	NN															ENSG00000102531	4235.04	0.987684	1.98262e-05	0.000668949	3582.9	2558.22	2378.1	6812.86	3938.76	6139.42	FNDC3A	fibronectin type III domain containing 3A	protein-coding	22862
					P02T_CATGCTCCAGCGGATA	3.27483	5.016	PP															ENSG00000086200	864.955	0.708841	1.99395e-05	0.0006719	706.755	606.758	657.52	1061.2	905.349	1252.15	IPO11	importin 11	protein-coding	51194
					P02T_CATGGATGTCGTATTG	0	3.63137	NP															ENSG00000213047	191.396	1.18984	2.00933e-05	0.000676205	143.356	87.4606	120.041	281.735	179.594	336.191	DENND1B	DENN domain containing 1B	protein-coding	163486
					P02T_CATGGATGTTATGTGC	0	4.39903	NP															ENSG00000124789	3261.2	0.623936	2.06408e-05	0.000693734	2732.79	2477.14	2491.65	4037.35	3375.38	4452.91	NUP153	nucleoporin 153	protein-coding	9972
					P02T_CATGGTAGTAGTAAGT	2.53324	2.53324	PP															ENSG00000164062	4301.2	-0.577543	2.07074e-05	0.000695074	5238.01	5452.62	4761.61	3782.08	3497.16	3075.73	APEH	acylaminoacyl-peptide hydrolase	protein-coding	327
					P02T_CATTCATAGCGACCCT	3.66563	0	PN															ENSG00000099797	2589.12	-0.523147	2.07888e-05	0.000696908	3006.46	3157.69	2994.53	2080.57	2316.27	1979.17	TECR	trans-2,3-enoyl-CoA reductase	protein-coding	9524
					P02T_CATTCATCAGCTATAC	2.80214	4.36182	PP															ENSG00000012048	1151.68	0.83969	2.0818e-05	0.000696987	934.32	777.124	766.746	1708.34	1093.55	1630.02	BRCA1	BRCA1 DNA repair associated	protein-coding	672
					P02T_CATTCCGAGACATATG	3.01498	4.36379	PP															ENSG00000204130	315.518	0.981686	2.09225e-05	0.000699585	260.647	195.875	180.602	486.633	309.984	459.368	RUFY2	RUN and FYVE domain containing 2	protein-coding	55680
					P02T_CATTCCGAGAGGATCC	0	5.07819	NP															ENSG00000197562	415.091	-0.714438	2.12628e-05	0.000710053	527.309	562.117	457.452	338.936	329.665	275.065	RAB40C	RAB40C, member RAS oncogene family	protein-coding	57799
					P02T_CATTCCGAGGCAGCTA	2.69146	3.74384	PP															ENSG00000149231	801.248	1.07135	2.13118e-05	0.000710776	670.665	421.815	458.534	1278.91	731.906	1245.67	CCDC82	coiled-coil domain containing 82	protein-coding	79780
					P02T_CATTCCGAGTGTTCAC	0	3.83463	NP															ENSG00000023516	509.838	1.08686	2.14493e-05	0.000714447	399.993	298.824	281.176	891.307	451.444	736.285	AKAP11	A-kinase anchoring protein 11	protein-coding	11215
					P02T_CATTCCGCATCAGTGT	2.54257	4.08701	PP															ENSG00000178295	437.094	1.37278	2.16057e-05	0.000718735	229.57	150.323	351.47	460.167	521.56	909.474	GEN1	GEN1 Holliday junction 5' flap endonuclease	protein-coding	348654
					P02T_CATTCCGGTCCACATA	1.59695	3.48135	PP															ENSG00000117385	1395.58	-0.53073	2.17342e-05	0.000722086	1557.87	1690.9	1698.95	1173.04	1189.5	1063.21	P3H1	prolyl 3-hydroxylase 1	protein-coding	64175
					P02T_CATTCCGTCGACACTA	2.38665	3.42202	PP															ENSG00000100065	1073.67	-0.555975	2.1806e-05	0.000722259	1277.17	1348.35	1207.98	910.943	895.508	802.042	CARD10	caspase recruitment domain family member 10	protein-coding	29775
					P02T_CATTCCGTCGTGGAAG	0	4.15092	NP															ENSG00000107223	4178.02	-0.471698	2.18149e-05	0.000722259	4729.74	4883.22	4950.86	3373.14	3698.89	3432.29	EDF1	endothelial differentiation related factor 1	protein-coding	8721
					P02T_CATTCTACACACGGAA	0	3.65652	NP															ENSG00000185716	293.471	0.747478	2.18251e-05	0.000722259	245.61	183.121	229.267	375.647	356.727	370.458	MOSMO	modulator of smoothened	protein-coding	730094
					P02T_CATTGAGAGCCTTTCC	2.27332	3.79679	PP															ENSG00000167930	623.821	-0.660796	2.18519e-05	0.000722259	794.974	828.143	669.416	523.344	483.427	443.623	FAM234A	family with sequence similarity 234 member A	protein-coding	83986
					P02T_CATTGCCCACTTCTCG	1.91962	3.58102	PP															ENSG00000162729	596.108	-0.674564	2.18782e-05	0.000722259	708.76	799.9	689.963	507.123	473.586	397.316	IGSF8	immunoglobulin superfamily member 8	protein-coding	93185
					P02T_CATTGCCGTCACGACC	2.76011	3.14426	PP															ENSG00000165650	552.565	0.777664	2.19305e-05	0.000722389	432.073	399.039	391.484	808.494	546.162	738.138	PDZD8	PDZ domain containing 8	protein-coding	118987
					P02T_CATTGCCGTGAGATCG	0	4.61773	NP															ENSG00000082996	378.552	0.754886	2.19377e-05	0.000722389	287.714	246.894	311.457	447.361	430.533	547.352	RNF13	ring finger protein 13	protein-coding	11342
					P02T_CATTGCCTCATTACTC	1.82685	3.97299	PP															ENSG00000163867	179.787	0.900738	2.19983e-05	0.000723468	152.378	112.97	111.389	245.878	204.196	251.911	ZMYM6	zinc finger MYM-type containing 6	protein-coding	9204
					P02T_CATTGTTAGCGCTGCT	0	0	NN															ENSG00000170456	2771.04	0.66359	2.21446e-05	0.000726448	2354.85	1997.93	2082.87	3665.12	2825.52	3699.95	DENND5B	DENN domain containing 5B	protein-coding	160518
					P02T_CATTGTTAGGCATCAG	2.28085	2.28085	PP															ENSG00000166024	452.334	0.762623	2.21447e-05	0.000726448	357.889	302.468	347.144	554.079	480.967	671.455	R3HCC1L	R3H domain and coiled-coil containing 1 like	protein-coding	27291
					P02T_CATTGTTTCACCATGA	1.84578	4.08872	PP															ENSG00000188986	1888.39	-0.502627	2.21951e-05	0.000727184	2204.47	2310.42	2126.12	1564.06	1639.71	1485.54	NELFB	negative elongation factor complex member B	protein-coding	25920
					P02T_CATTTCAAGCATCTTG	2.0272	2.65223	PP															ENSG00000129422	843.935	0.890621	2.23159e-05	0.000730222	682.695	571.227	521.257	1328.42	803.251	1156.76	MTUS1	microtubule associated scaffold protein 1	protein-coding	57509
					P02T_CATTTCAGTGGCAGAT	0	5.25706	NP															ENSG00000164405	2226.55	-0.533852	2.2651e-05	0.000740255	2585.42	2682.13	2632.24	1654.55	1984.14	1820.8	UQCRQ	ubiquinol-cytochrome c reductase complex III subunit VII	protein-coding	27089
					P02T_CCAAGCGAGACCTCAT	3.05033	4.11687	PP															ENSG00000123684	813.138	0.697241	2.28332e-05	0.000745274	665.653	628.623	567.76	1161.94	853.685	1001.16	LPGAT1	lysophosphatidylglycerol acyltransferase 1	protein-coding	9926
					P02T_CCAAGCGGTCCAAAGG	1.85477	4.46871	PP															ENSG00000154153	115.006	1.00226	2.29808e-05	0.000749152	82.2041	76.528	71.3755	147.697	127.93	184.303	RETREG1	reticulophagy regulator 1	protein-coding	54463
					P02T_CCAAGCGGTGGGATTG	2.15613	4.60806	PP															ENSG00000173660	8054.5	-0.465023	2.30317e-05	0.00074987	9483.55	9612.47	8927.34	6787.25	7032.44	6483.94	UQCRH	ubiquinol-cytochrome c reductase hinge protein	protein-coding	7388
					P02T_CCAAGCGTCTAGTACG	1.45581	5.42877	PP															ENSG00000122779	382.572	0.713817	2.3072e-05	0.000750242	297.739	292.446	280.095	493.463	401.01	530.681	TRIM24	tripartite motif containing 24	protein-coding	8805
					P02T_CCAATGAAGTGGTCAG	1.95458	4.58472	PP															ENSG00000137710	2339.16	0.78161	2.32156e-05	0.000753242	1960.87	1567	1635.15	3360.33	2279.36	3232.25	RDX	radixin	protein-coding	5962
					P02T_CCAATGACAAGACTGG	2.05844	4.60606	PP															ENSG00000093144	1291.95	0.715952	2.32221e-05	0.000753242	1015.52	880.072	1039.27	1644.31	1313.74	1858.77	ECHDC1	ethylmalonyl-CoA decarboxylase 1	protein-coding	55862
					P02T_CCAATGATCCGAGCTG	0	4.07377	NP															ENSG00000251562	3717.66	0.883057	2.33395e-05	0.000756108	2980.4	2132.76	2730.65	5283.81	3520.53	5657.82	MALAT1	metastasis associated lung adenocarcinoma transcript 1	ncRNA	378938
					P02T_CCAATGATCGAAACAA	0	5.05716	NP															ENSG00000152193	293.63	0.910699	2.33954e-05	0.000756975	210.523	162.167	240.081	360.279	328.435	460.294	OBI1	ORC ubiquitin ligase 1	protein-coding	79596
					P02T_CCAATGATCTCTCGCA	3.34207	4.41683	PP															ENSG00000111669	25001.4	-0.51729	2.36616e-05	0.000764638	28028.6	29195.4	31082.9	19203.2	22451.7	20046.4	TPI1	triosephosphate isomerase 1	protein-coding	7167
					P02T_CCAATTTCAGTTGTCA	0	2.58163	NP															ENSG00000111647	439.923	0.999864	2.37777e-05	0.000767042	367.913	265.115	247.651	714.582	425.612	618.665	UHRF1BP1L	UHRF1 binding protein 1 like	protein-coding	23074
					P02T_CCAATTTGTAGAGTTA	2.12404	5.51231	PP															ENSG00000162688	1077.18	0.961905	2.3795e-05	0.000767042	925.297	573.96	694.289	1629.79	1054.19	1585.56	AGL	amylo-alpha-1, 6-glucosidase, 4-alpha-glucanotransferase	protein-coding	178
					P02T_CCACAAACAACCGTGC	0	4.85164	NP															ENSG00000152061	263.262	0.822003	2.39328e-05	0.000768554	220.548	163.989	187.09	361.987	286.612	359.344	RABGAP1L	RAB GTPase activating protein 1 like	protein-coding	9910
					P02T_CCACAAACACCCTGAG	0	0	NN															ENSG00000123066	1032.67	0.577012	2.3997e-05	0.000768554	916.275	819.943	750.524	1266.1	1188.27	1254.93	MED13L	mediator complex subunit 13L	protein-coding	23389
					P02T_CCACAAACAGGCCCTA	0	3.41861	NP															ENSG00000281649	1086.49	0.680973	2.40038e-05	0.000768554	864.146	697.863	943.022	1243.05	1311.28	1459.6	EBLN3P	endogenous Bornavirus like nucleoprotein 3, pseudogene	pseudo	100506710
					P02T_CCACAAAGTCGGTGAA	2.34829	4.79515	PP															ENSG00000085719	1874.36	0.628945	2.40104e-05	0.000768554	1534.81	1324.66	1558.37	2269.25	2003.82	2555.23	CPNE3	copine 3	protein-coding	8895
					P02T_CCACAAAGTCTGTAGT	2.65616	3.98836	PP															ENSG00000135913	455.697	0.817942	2.4017e-05	0.000768554	383.953	313.4	293.072	686.409	478.506	578.841	USP37	ubiquitin specific peptidase 37	protein-coding	57695
					P02T_CCACAAAGTTATCTTC	0	4.25632	NP															ENSG00000106701	130.751	1.23265	2.40192e-05	0.000768554	100.249	67.4175	67.0497	191.238	124.239	234.315	FSD1L	fibronectin type III and SPRY domain containing 1 like	protein-coding	83856
					P02T_CCACAAATCAAGTGGG	2.75662	4.15376	PP															ENSG00000198780	102.932	1.07511	2.41585e-05	0.000772064	65.1618	56.485	77.8642	135.745	115.629	166.706	FAM169A	family with sequence similarity 169 member A	protein-coding	26049
					P02T_CCACACTCATGGCTAT	0	5.02631	NP															ENSG00000144895	1309.31	0.72605	2.41921e-05	0.000772187	1102.74	881.894	976.547	1689.56	1337.11	1868.03	EIF2A	eukaryotic translation initiation factor 2A	protein-coding	83939
					P02T_CCACCATGTGTACGCC	3.78924	3.29337	PP															ENSG00000062194	1124.31	0.876176	2.42332e-05	0.000772552	929.307	689.663	761.339	1669.07	1066.49	1630.02	GPBP1	GC-rich promoter binding protein 1	protein-coding	65056
					P02T_CCACCATTCCAGTACA	3.01399	3.01399	PP															ENSG00000129083	2557.75	0.816877	2.4382e-05	0.000775809	2133.3	1734.64	1690.3	3588.28	2445.43	3754.59	COPB1	COPI coat complex subunit beta 1	protein-coding	1315
					P02T_CCACGAGCAACAGATA	2.22884	2.86666	PP															ENSG00000169826	709.299	0.690774	2.4395e-05	0.000775809	565.404	552.095	511.524	983.511	724.525	918.736	CSGALNACT2	chondroitin sulfate N-acetylgalactosaminyltransferase 2	protein-coding	55454
					P02T_CCACGAGCAGAACTCT	0	2.45255	NP															ENSG00000099795	1073.42	-0.522059	2.45582e-05	0.000779906	1270.15	1236.29	1289.08	846.059	942.252	856.684	NDUFB7	NADH:ubiquinone oxidoreductase subunit B7	protein-coding	4713
					P02T_CCACGAGGTAAGGAGA	0	4.00091	NP															ENSG00000115827	382.131	0.882816	2.45838e-05	0.000779906	336.836	226.851	243.326	546.395	409.621	529.755	DCAF17	DDB1 and CUL4 associated factor 17	protein-coding	80067
					P02T_CCACGTTCATGGTACT	0	3.76843	NP															ENSG00000189343	2703.79	-0.48843	2.4962e-05	0.00079094	3137.79	3010.1	3323.29	2259.86	2334.72	2156.99	RPS2P46	ribosomal protein S2 pseudogene 46 [Source:HGNC Symbol;Acc:HGNC:35839]	processed_pseudogene
					P02T_CCACTTGAGATTAGTG	1.98836	4.96166	PP															ENSG00000108107	5799.68	-0.446623	2.51937e-05	0.000797309	6721.69	6868.39	6480.03	4772.42	4994.18	4961.36	RPL28	ribosomal protein L28	protein-coding	6158
					P02T_CCACTTGAGTGGACTG	1.69801	4.87083	PP															ENSG00000166479	865.143	0.965679	2.54629e-05	0.000804451	715.777	523.853	519.095	1243.05	800.791	1388.29	TMX3	thioredoxin related transmembrane protein 3	protein-coding	54495
					P02T_CCACTTGCAACCGATT	2.01033	3.96512	PP															ENSG00000137807	1571	0.90751	2.54812e-05	0.000804451	972.414	921.98	1384.25	1764.69	1799.63	2583.02	KIF23	kinesin family member 23	protein-coding	9493
					P02T_CCACTTGCAGGTGTTT	3.59026	4.95564	PP															ENSG00000089916	895.04	0.657692	2.56258e-05	0.000808035	755.877	655.043	673.741	1155.97	931.181	1198.43	GPATCH2L	G-patch domain containing 2 like	protein-coding	55668
					P02T_CCACTTGTCAATCTCT	0	4.79357	NP															ENSG00000101444	7588.89	-0.532446	2.57519e-05	0.000810675	8636.44	9374.68	8907.88	6134.14	6834.4	5645.78	AHCY	adenosylhomocysteinase	protein-coding	191
					P02T_CCACTTGTCAGCGGAA	2.37415	3.68806	PP															ENSG00000149313	1784.73	0.728928	2.57718e-05	0.000810675	1414.51	1170.7	1445.89	2253.03	1825.46	2598.76	AASDHPPT	aminoadipate-semialdehyde dehydrogenase-phosphopantetheinyl transferase	protein-coding	60496
					P02T_CCATAAGAGAAGGGAT	0	4.41715	NP															ENSG00000068796	815.284	0.843895	2.5848e-05	0.00081209	630.566	540.251	580.737	1211.46	758.968	1169.72	KIF2A	kinesin family member 2A	protein-coding	3796
					P02T_CCATAAGCAAGAGGCT	2.43235	4.1481	PP															ENSG00000140015	529.34	0.936267	2.60087e-05	0.00081544	351.874	286.98	452.045	581.398	639.649	864.093	KCNH5	potassium voltage-gated channel subfamily H member 5	protein-coding	27133
					P02T_CCATAAGGTCAATCTG	0	4.26508	NP															ENSG00000197535	179.799	1.01018	2.60173e-05	0.00081544	113.281	97.4821	148.158	235.633	194.355	289.883	MYO5A	myosin VA	protein-coding	4644
					P02T_CCATAAGTCCCGGTAG	2.49975	4.10468	PP															ENSG00000056097	4286.47	0.775905	2.65126e-05	0.000829964	3010.47	2755.92	3716.93	4691.31	4924.06	6620.08	ZFR	zinc finger RNA binding protein	protein-coding	51663
					P02T_CCATCACCAGAATGTA	0	4.17156	NP															ENSG00000104067	1464.39	0.689924	2.66091e-05	0.000831982	1253.11	1091.44	1018.72	1931.16	1500.71	1991.21	TJP1	tight junction protein 1	protein-coding	7082
					P02T_CCATCACCAGTTGCGC	2.77734	3.83359	PP															ENSG00000095787	1489.51	0.706086	2.67405e-05	0.000835087	1190.96	1136.99	1069.55	1993.49	1465.04	2081.05	WAC	WW domain containing adaptor with coiled-coil	protein-coding	51322
					P02T_CCATCACTCGTGGGTC	0	0	NN															ENSG00000035928	1927.55	0.863333	2.73032e-05	0.000851637	1589.95	1294.6	1218.79	3021.39	1824.23	2616.36	RFC1	replication factor C subunit 1	protein-coding	5981
					P02T_CCCAACTCACCACTGG	1.35996	4.53981	PP															ENSG00000162980	442.571	0.712046	2.75789e-05	0.000859207	356.886	290.624	360.122	539.565	493.268	614.96	ARL5A	ADP ribosylation factor like GTPase 5A	protein-coding	26225
					P02T_CCCAACTGTGTCCCTT	3.37048	4.44591	PP															ENSG00000159674	397.4	-0.625458	2.77153e-05	0.000862216	486.207	491.966	469.348	340.643	291.532	304.702	SPON2	spondin 2	protein-coding	10417
					P02T_CCCAACTTCCTCTAAT	1.94606	3.55552	PP															ENSG00000120137	2511.08	0.908542	2.77653e-05	0.000862216	2070.14	1514.16	1653.53	4056.13	2342.1	3430.44	PANK3	pantothenate kinase 3	protein-coding	79646
					P02T_CCCATTGTCGACATCA	0	3.50675	NP															ENSG00000137492	1404.93	0.65764	2.77749e-05	0.000862216	1053.62	1001.24	1216.63	1601.62	1570.83	1985.65	THAP12	THAP domain containing 12	protein-coding	5612
					P02T_CCCGAAGCAAATGGTA	0	2.99144	NP															ENSG00000171150	967.193	0.764313	2.7867e-05	0.000862647	830.061	653.221	668.334	1377.94	977.924	1295.68	SOCS5	suppressor of cytokine signaling 5	protein-coding	9655
					P02T_CCCGAAGTCCTCAGAA	3.00265	3.82116	PP															ENSG00000182923	200.919	0.827038	2.78678e-05	0.000862647	141.351	138.479	155.728	274.051	211.576	284.327	CEP63	centrosomal protein 63	protein-coding	80254
					P02T_CCCGGAATCCACAGGC	1.9193	4.81332	PP															ENSG00000036257	1377.43	0.601353	2.78883e-05	0.000862647	1057.63	1046.79	1179.86	1574.3	1527.78	1878.22	CUL3	cullin 3	protein-coding	8452
					P02T_CCCTAACCAGGATCTT	3.2106	4.36093	PP															ENSG00000197756	10202.8	-0.477346	2.79274e-05	0.000862831	12095	11999.4	11530.4	7951.76	9074.4	8565.92	RPL37A	ribosomal protein L37a	protein-coding	6168
					P02T_CCCTAACCATTCTCTA	2.5355	4.2913	PP															ENSG00000157107	541.334	1.02702	2.81992e-05	0.000870194	440.093	297.002	333.086	820.446	489.577	867.798	FCHO2	FCH and mu domain containing endocytic adaptor 2	protein-coding	115548
					P02T_CCCTAACTCAGACCCG	0	3.8054	NP															ENSG00000168268	1711.78	-0.539638	2.8342e-05	0.000872586	1950.84	2088.12	2043.93	1304.52	1541.31	1341.98	NT5DC2	5'-nucleotidase domain containing 2	protein-coding	64943
					P02T_CCCTAACTCCAGCTCT	3.41114	3.62766	PP															ENSG00000096872	51.981	1.40588	2.83708e-05	0.000872586	30.0747	25.5093	30.2805	73.4218	55.3542	97.2452	IFT74	intraflagellar transport 74	protein-coding	80173
					P02T_CCCTCAAAGTCCGCGT	0	5.0956	NP															ENSG00000074695	5435.22	0.859081	2.83773e-05	0.000872586	4550.3	3648.75	3391.42	8108.84	5088.9	7823.15	LMAN1	lectin, mannose binding 1	protein-coding	3998
					P02T_CCCTCAAGTGGCCTCA	0	3.03854	NP															ENSG00000145715	443.721	0.914789	2.85492e-05	0.000876836	355.884	288.802	279.013	694.946	419.462	624.222	RASA1	RAS p21 protein activator 1	protein-coding	5921
					P02T_CCCTCAATCCTGGCTT	0	4.08448	NP															ENSG00000159199	2591.69	-0.490021	2.87149e-05	0.000880884	2941.3	3134	3006.42	2013.12	2251.07	2204.23	ATP5MC1	ATP synthase membrane subunit c locus 1	protein-coding	516
					P02T_CCCTCAATCGGACAAG	2.40209	5.44701	PP															ENSG00000135679	2006.86	0.670372	2.88271e-05	0.000882624	1654.11	1306.44	1687.06	2348.64	2257.22	2787.7	MDM2	MDM2 proto-oncogene	protein-coding	4193
					P02T_CCCTCAATCTGCCTCA	1.44474	4.7112	PP															ENSG00000125686	2063.6	0.520938	2.88395e-05	0.000882624	1775.41	1723.7	1586.48	2479.27	2259.68	2557.09	MED1	mediator complex subunit 1	protein-coding	5469
					P02T_CCCTCTCAGCCTGGAA	3.15119	2.13471	PP															ENSG00000014824	1172.15	0.707992	2.91528e-05	0.000891163	973.417	811.744	886.787	1572.59	1175.97	1612.42	SLC30A9	solute carrier family 30 member 9	protein-coding	10463
					P02T_CCCTCTCCACAGTATC	0	5.33991	NP															ENSG00000165272	1779.42	-0.51985	2.92106e-05	0.000891556	2117.26	2150.98	2020.14	1467.58	1572.06	1348.47	AQP3	aquaporin 3 (Gill blood group)	protein-coding	360
					P02T_CCCTCTCCAGCAGAAC	2.95465	5.10446	PP															ENSG00000172725	794.824	-0.622343	2.92524e-05	0.000891556	984.444	1053.17	853.262	676.164	617.507	584.397	CORO1B	coronin 1B	protein-coding	57175
					P02T_CCCTGATAGGCTCACC	2.9471	3.83138	PP															ENSG00000112200	761.06	0.89665	2.92684e-05	0.000891556	633.573	488.322	474.755	1151.7	719.605	1098.41	ZNF451	zinc finger protein 451	protein-coding	26036
					P02T_CCCTGATCAACCTAAC	1.99653	3.98952	PP															ENSG00000130303	9207.03	-0.542477	2.93683e-05	0.000893552	10738.7	11645.9	10367.8	7744.3	8052.19	6693.25	BST2	bone marrow stromal cell antigen 2	protein-coding	684
					P02T_CCCTGATCAGAACCGA	0	6.46493	NP															ENSG00000137942	1501.07	0.861007	2.95443e-05	0.000897857	1234.06	935.646	1029.54	2262.42	1407.23	2137.54	FNBP1L	formin binding protein 1 like	protein-coding	54874
					P02T_CCCTGATGTACGAAAT	0	4.28096	NP															ENSG00000165487	343.5	0.683995	2.96636e-05	0.000900431	265.66	251.449	274.688	448.215	369.028	451.959	MICU2	mitochondrial calcium uptake 2	protein-coding	221154
					P02T_CCCTGATGTCTTACAG	1.41153	4.04024	PP															ENSG00000072506	2903.81	-0.494067	2.97028e-05	0.00090057	3400.44	3431.01	3355.73	2223.14	2564.75	2447.8	HSD17B10	hydroxysteroid 17-beta dehydrogenase 10	protein-coding	3028
					P02T_CCCTGATGTGGGCTCT	0	4.27465	NP															ENSG00000118965	622.203	0.899016	2.98027e-05	0.000902546	482.197	362.597	459.615	852.035	594.135	982.64	WDR35	WD repeat domain 35	protein-coding	57539
					P02T_CCCTGATGTTGAATCC	0	4.19145	NP															ENSG00000170385	2658.97	0.658492	2.99979e-05	0.000907402	2124.27	1740.1	2324.03	3023.1	3114.6	3627.71	SLC30A1	solute carrier family 30 member 1	protein-coding	7779
					P02T_CCCTTAGAGGCAGCTA	0	3.97282	NP															ENSG00000100629	243.524	0.883149	3.01345e-05	0.000909711	185.46	141.212	188.172	329.545	254.629	362.123	CEP128	centrosomal protein 128	protein-coding	145508
					P02T_CCCTTAGAGTCTAGAA	0	3.05892	NP															ENSG00000173559	1335.17	0.942322	3.01474e-05	0.000909711	865.148	735.216	1142.01	1302.81	1814.39	2151.43	NABP1	nucleic acid binding protein 1	protein-coding	64859
					P02T_CCCTTAGGTTATGTCG	0	5.76758	NP															ENSG00000101773	1060.06	0.973762	3.01792e-05	0.000909711	825.048	680.553	641.298	1757.86	927.491	1528.14	RBBP8	RB binding protein 8, endonuclease	protein-coding	5932
					P02T_CCCTTAGGTTTCCAAG	2.56571	3.95205	PP															ENSG00000047621	499.872	0.855038	3.0283e-05	0.000911786	374.931	345.287	348.226	579.691	516.639	834.457	C12orf4	chromosome 12 open reading frame 4	protein-coding	57102
					P02T_CCCTTAGTCAGTCACA	0	3.60607	NP															ENSG00000104218	287.937	0.975393	3.03615e-05	0.000912113	232.577	177.654	173.032	428.579	273.081	442.697	CSPP1	centrosome and spindle pole associated protein 1	protein-coding	79848
					P02T_CCCTTAGTCGCAGTGC	1.77114	5.30321	PP															ENSG00000177565	1760.65	0.796187	3.0364e-05	0.000912113	1527.79	1040.42	1293.41	2354.62	1826.69	2520.97	TBL1XR1	TBL1X receptor 1	protein-coding	79718
					P02T_CCCTTAGTCTGCAGCG	2.30735	4.41194	PP															ENSG00000141401	1560.7	-0.506973	3.064e-05	0.000919343	1806.49	1792.94	1895.78	1216.58	1378.93	1273.45	IMPA2	inositol monophosphatase 2	protein-coding	3613
					P02T_CCGAACGAGATTACCC	3.81042	4.38832	PP															ENSG00000102908	1485.09	0.890006	3.08078e-05	0.000923312	1315.27	993.953	814.33	2225.71	1530.24	2031.04	NFAT5	nuclear factor of activated T cells 5	protein-coding	10725
					P02T_CCGAACGCATAACCCA	2.44697	3.93433	PP															ENSG00000110651	2353.03	-0.490112	3.11431e-05	0.000932285	2673.64	2751.36	2820.41	1847.5	2088.7	1936.57	CD81	CD81 molecule	protein-coding	975
					P02T_CCGAACGCATCGGAAG	0	4.24123	NP															ENSG00000144824	2504.21	0.78635	3.1257e-05	0.000934555	2006.98	1690.9	1817.91	3432.9	2361.78	3714.77	PHLDB2	pleckstrin homology like domain family B member 2	protein-coding	90102
					P02T_CCGAACGCATTGAAGA	3.24134	5.10465	PP															ENSG00000122565	6317.69	0.547876	3.13176e-05	0.000934555	5343.27	4843.13	5211.49	7192.78	6906.98	8408.47	CBX3	chromobox 3	protein-coding	11335
					P02T_CCGATCTCATAGTCAC	0	0	NN															ENSG00000113522	43.9648	1.46206	3.13373e-05	0.000934555	20.0498	24.5983	25.9547	75.1293	46.7436	71.3132	RAD50	RAD50 double strand break repair protein	protein-coding	10111
					P02T_CCGATGGCACGATAGG	0	3.28864	NP															ENSG00000163681	660.334	0.801158	3.13626e-05	0.000934555	482.197	404.505	559.108	780.32	724.525	1011.35	SLMAP	sarcolemma associated protein	protein-coding	7871
					P02T_CCGATGGTCGTTAGAC	2.99029	4.23424	PP															ENSG00000144591	1352.85	-0.515244	3.18549e-05	0.00094814	1580.93	1676.33	1517.27	1113.28	1173.51	1055.81	GMPPA	GDP-mannose pyrophosphorylase A	protein-coding	29926
					P02T_CCGCAAGAGCAGCGAT	0	4.17912	NP															ENSG00000115020	1218.12	0.895942	3.19204e-05	0.00094852	1040.58	804.455	710.511	1937.99	1198.11	1617.05	PIKFYVE	phosphoinositide kinase, FYVE-type zinc finger containing	protein-coding	200576
					P02T_CCGCAAGAGCGTATGG	2.66462	4.79795	PP															ENSG00000163382	1525.18	-0.541345	3.19406e-05	0.00094852	1714.26	1748.3	1960.66	1208.05	1333.42	1186.39	NAXE	NAD(P)HX epimerase	protein-coding	128240
					P02T_CCGCAAGCAACTGCTA	0	2.30332	NP															ENSG00000116133	9689.95	-0.601996	3.20679e-05	0.000951215	11915.6	12684.5	10447.9	8474.25	7856.61	6760.86	DHCR24	24-dehydrocholesterol reductase	protein-coding	1718
					P02T_CCGCAAGCATAATCGC	2.36056	3.54354	PP															ENSG00000126267	2018.86	-0.488031	3.21827e-05	0.000953532	2332.79	2314.97	2422.44	1587.96	1782.41	1672.62	COX6B1	cytochrome c oxidase subunit 6B1	protein-coding	1340
					P02T_CCGCAAGGTATAGGGC	3.70051	4.44938	PP															ENSG00000111319	674.09	-0.545336	3.24096e-05	0.000959161	804.999	819.032	776.479	582.252	530.17	531.607	SCNN1A	sodium channel epithelial 1 subunit alpha	protein-coding	6337
					P02T_CCGCAAGGTTCCGTTC	0	3.69916	NP															ENSG00000103485	1461.2	-0.696469	3.2469e-05	0.000959829	1967.89	1834.85	1618.93	1291.71	1130.46	923.367	QPRT	quinolinate phosphoribosyltransferase	protein-coding	23475
					P02T_CCGCAAGTCTGACGCG	0	4.07705	NP															ENSG00000234545	321.775	0.852251	3.26756e-05	0.000964838	236.587	190.409	261.71	345.766	403.471	492.709	FAM133B	family with sequence similarity 133 member B	protein-coding	257415
					P02T_CCGGGTAAGTGAGGCT	1.81273	0	PN															ENSG00000197579	569.272	0.890192	3.29282e-05	0.000971195	453.125	312.489	432.579	727.388	587.985	902.065	TOPORS	TOP1 binding arginine/serine rich protein	protein-coding	10210
					P02T_CCGGGTACAAAGGGCT	3.91839	3.7002	PP															ENSG00000126804	766.184	0.822275	3.3037e-05	0.0009733	576.431	460.99	623.995	823.861	900.428	1211.4	ZBTB1	zinc finger and BTB domain containing 1	protein-coding	22890
					P02T_CCGGGTAGTAGGCTGA	0	3.26171	NP															ENSG00000115524	6988.68	0.717091	3.31459e-05	0.000975404	5791.38	4979.79	5090.37	9608.87	6759.36	9702.3	SF3B1	splicing factor 3b subunit 1	protein-coding	23451
					P02T_CCGGTAGAGCGCATCC	0	4.19316	NP															ENSG00000128609	1233.9	0.589334	3.32546e-05	0.000976644	1022.54	915.603	1018.72	1406.97	1371.55	1667.99	NDUFA5	NADH:ubiquinone oxidoreductase subunit A5	protein-coding	4698
					P02T_CCGGTAGCACTTGGGC	3.30899	4.66748	PP															ENSG00000167969	899.76	-0.589121	3.32631e-05	0.000976644	1074.67	1144.28	1023.05	756.416	763.888	636.262	ECI1	enoyl-CoA delta isomerase 1	protein-coding	1632
					P02T_CCGGTAGTCGTCCTCA	4.3214	3.24901	PP															ENSG00000145416	103.014	1.43168	3.3369e-05	0.000978613	81.2016	35.5309	50.828	128.061	116.859	205.604	MARCHF1	membrane associated ring-CH-type finger 1	protein-coding	55016
					P02T_CCGGTAGTCTCCTACG	2.61763	4.16692	PP															ENSG00000118762	546.072	0.726328	3.34054e-05	0.000978613	451.12	398.128	386.077	722.266	554.772	764.07	PKD2	polycystin 2, transient receptor potential cation channel	protein-coding	5311
					P02T_CCGGTGATCGACGAGA	2.60646	3.47746	PP															ENSG00000182054	685.977	-0.627553	3.35157e-05	0.000980738	892.215	846.364	760.257	598.473	531.4	487.152	IDH2	isocitrate dehydrogenase (NADP(+)) 2	protein-coding	3418
					P02T_CCGTAGGAGGCGATAC	3.1789	4.0915	PP															ENSG00000111142	2749.49	0.733744	3.37103e-05	0.000985326	2206.48	1900.45	2089.36	3449.97	2713.59	4137.09	METAP2	methionyl aminopeptidase 2	protein-coding	10988
					P02T_CCGTTCAGTAACATAG	0	3.56771	NP															ENSG00000182885	269.606	-0.961354	3.39471e-05	0.000991133	405.006	399.95	263.873	218.558	178.364	151.888	ADGRG3	adhesion G protein-coupled receptor G3	protein-coding	222487
					P02T_CCGTTCATCAGGTGTT	2.50852	3.55134	PP															ENSG00000162664	968.434	0.933818	3.40853e-05	0.000994054	677.683	541.162	778.642	1074.86	1048.04	1690.21	ZNF326	zinc finger protein 326	protein-coding	284695
					P02T_CCGTTCATCGTAGTCA	0	3.73942	NP															ENSG00000122376	1006.19	0.908269	3.41538e-05	0.000994936	695.727	513.831	890.031	1165.36	1207.95	1564.26	SHLD2	shieldin complex subunit 2	protein-coding	54537
					P02T_CCTAACCAGCATCAAA	0	0	NN															ENSG00000104979	2218.21	-0.491581	3.42341e-05	0.00099616	2622.51	2574.62	2579.25	1701.51	1933.71	1897.67	C19orf53	chromosome 19 open reading frame 53	protein-coding	28974
					P02T_CCTAAGAAGCTACTGT	2.82676	2.82676	PP															ENSG00000097096	110.28	1.1724	3.4396e-05	0.000999578	80.1991	51.0187	72.4569	118.67	143.921	195.417	SYDE2	synapse defective Rho GTPase homolog 2	protein-coding	84144
					P02T_CCTAAGACAATACGCT	0	4.33835	NP															ENSG00000102024	5988.27	0.629909	3.44618e-05	0.000999578	5039.51	4544.31	4521.53	7627.33	6042.22	8154.71	PLS3	plastin 3	protein-coding	5358
					P02T_CCTAAGACAATGGCAG	3.23203	0	PN															ENSG00000198589	887.723	0.760477	3.44669e-05	0.000999578	722.795	648.666	606.692	1330.13	880.747	1137.31	LRBA	LPS responsive beige-like anchor protein	protein-coding	987
					P02T_CCTAAGACACTTCAAG	0	4.59513	NP															ENSG00000118922	322.284	0.999155	3.47653e-05	0.00100711	258.642	184.943	202.231	511.392	297.683	478.817	KLF12	Kruppel like factor 12	protein-coding	11278
					P02T_CCTAAGACAGATCCTA	2.77259	5.1985	PP															ENSG00000153006	551.536	0.818689	3.51667e-05	0.00101747	471.17	368.063	359.04	772.637	551.082	787.223	SREK1IP1	SREK1 interacting protein 1	protein-coding	285672
					P02T_CCTATCGCAAGTGCTT	2.35692	0	PN															ENSG00000070882	1551.72	0.479436	3.5201e-05	0.00101747	1310.25	1280.93	1297.74	1749.32	1772.56	1899.52	OSBPL3	oxysterol binding protein like 3	protein-coding	26031
					P02T_CCTATCGCAATTGCGT	0	3.02009	NP															ENSG00000053770	1046.04	0.758299	3.52483e-05	0.0010177	823.043	719.728	790.538	1442.82	1002.53	1497.58	AP5M1	adaptor related protein complex 5 subunit mu 1	protein-coding	55745
					P02T_CCTATCGGTAACACGG	0	2.6035	NP															ENSG00000135114	3367.76	-0.607796	3.54217e-05	0.00102158	3978.88	4098.8	4121.39	2737.1	3027.26	2243.12	OASL	2'-5'-oligoadenylate synthetase like	protein-coding	8638
					P02T_CCTATCGTCCACTAGA	0	4.4264	NP															ENSG00000177706	678.545	-0.605401	3.56297e-05	0.00102568	862.141	860.029	734.302	577.13	537.551	500.118	FAM20C	FAM20C golgi associated secretory pathway kinase	protein-coding	56975
					P02T_CCTCAACAGTATGTAG	0	3.18232	NP															ENSG00000174718	178.12	1.34553	3.56751e-05	0.00102568	129.321	61.9513	111.389	286.004	158.682	321.372	RESF1	retroelement silencing factor 1	protein-coding	55196
					P02T_CCTCAACGTAGTCACT	0	3.46223	NP															ENSG00000159184	205.031	-0.762458	3.5718e-05	0.00102568	259.645	275.136	237.918	141.721	172.213	143.552	HOXB13	homeobox B13	protein-coding	10481
					P02T_CCTCACAGTGAAGCGT	0	3.41086	NP															ENSG00000166441	17479.1	-0.508856	3.57219e-05	0.00102568	21276.8	21152.7	19158.9	14259.2	15639.4	13387.4	RPL27A	ribosomal protein L27a	protein-coding	6157
					P02T_CCTCACAGTTCTCCAC	1.23367	3.90552	PP															ENSG00000152359	215.89	0.724762	3.59583e-05	0.00103133	178.443	157.611	152.484	285.15	259.55	262.099	POC5	POC5 centriolar protein	protein-coding	134359
					P02T_CCTCACATCTTGTGCC	3.37765	5.5803	PP															ENSG00000138035	1492.28	0.771264	3.60873e-05	0.00103389	1146.85	916.514	1245.83	1792	1584.36	2268.13	PNPT1	polyribonucleotide nucleotidyltransferase 1	protein-coding	87178
					P02T_CCTCAGTAGCGAACTG	0	5.65616	NP															ENSG00000083223	534.473	0.975648	3.6224e-05	0.00103667	447.11	336.177	298.479	866.548	505.568	752.956	TUT7	terminal uridylyl transferase 7	protein-coding	79670
					P02T_CCTCAGTAGGCTCTCG	0	3.25175	NP															ENSG00000184232	534.534	-0.548082	3.62763e-05	0.00103702	636.581	649.577	618.588	446.507	428.073	427.879	OAF	out at first homolog	protein-coding	220323
					P02T_CCTCAGTAGTGAGTTA	0	4.59811	NP															ENSG00000162076	542.32	-0.643088	3.64042e-05	0.00103911	650.615	684.197	647.787	440.531	468.666	362.123	FLYWCH2	FLYWCH family member 2	protein-coding	114984
					P02T_CCTCATGCAATTTCCT	2.34535	4.33723	PP															ENSG00000123349	6857.96	-0.5059	3.64291e-05	0.00103911	8151.24	8239.52	7752.89	5910.46	5986.87	5106.76	PFDN5	prefoldin subunit 5	protein-coding	5204
					P02T_CCTCATGGTACCGGAA	0	4.31931	NP															ENSG00000163539	1032.9	0.66187	3.64784e-05	0.00103937	850.111	772.569	778.642	1323.3	1045.58	1427.19	CLASP2	cytoplasmic linker associated protein 2	protein-coding	23122
					P02T_CCTCATGTCCTGATAG	2.93394	4.68036	PP															ENSG00000077097	2237.28	0.947948	3.65665e-05	0.00104074	1816.51	1382.06	1385.33	3737.68	2001.36	3100.73	TOP2B	DNA topoisomerase II beta	protein-coding	7155
					P02T_CCTCCAAAGTAGACAT	2.41382	4.85365	PP															ENSG00000048392	741.478	0.994284	3.67843e-05	0.0010458	621.543	445.502	420.683	1221.71	682.702	1056.73	RRM2B	ribonucleotide reductase regulatory TP53 inducible subunit M2B	protein-coding	50484
					P02T_CCTCCTCAGTATAGAC	2.76837	4.79133	PP															ENSG00000170017	3653.84	0.827222	3.69416e-05	0.00104913	2977.39	2450.72	2475.43	5588.6	3377.84	5053.05	ALCAM	activated leukocyte cell adhesion molecule	protein-coding	214
					P02T_CCTCTAGCAGCTCATA	0	5.29538	NP															ENSG00000085365	810.996	0.827566	3.72883e-05	0.00105782	714.775	499.254	540.723	1214.02	837.694	1059.51	SCAMP1	secretory carrier membrane protein 1	protein-coding	9522
					P02T_CCTCTAGGTTCTGAGT	1.55418	4.62245	PP															ENSG00000130935	2484.56	0.59619	3.77553e-05	0.0010699	1974.9	1823.01	2138.02	2741.37	2825.52	3404.51	NOL11	nucleolar protein 11	protein-coding	25926
					P02T_CCTCTCCGTGGTAATA	1.6868	4.13725	PP															ENSG00000164176	313.982	0.818395	3.83339e-05	0.00108403	263.655	193.142	226.022	452.483	330.895	417.691	EDIL3	EGF like repeats and discoidin domains 3	protein-coding	10085
					P02T_CCTGTTGCAAGTCATC	0	0	NN															ENSG00000178952	9004.87	-0.508626	3.83762e-05	0.00108403	10288.5	10894.3	10543	7090.33	8242.86	6970.17	TUFM	Tu translation elongation factor, mitochondrial	protein-coding	7284
					P02T_CCTGTTGGTTCTCCTG	0	4.30675	NP															ENSG00000152683	799.189	0.610143	3.8379e-05	0.00108403	667.658	567.583	664.008	974.12	873.366	1048.4	SLC30A6	solute carrier family 30 member 6	protein-coding	55676
					P02T_CCTGTTGTCCTACCAC	2.58743	3.6346	PP															ENSG00000172869	648.87	0.958582	3.89066e-05	0.00109774	524.302	368.063	431.497	1000.59	587.985	980.788	DMXL1	Dmx like 1	protein-coding	1657
					P02T_CCTTCAGAGTAGGATT	1.61593	4.62315	PP															ENSG00000169100	5016.57	-0.48965	3.89929e-05	0.00109898	5901.65	6207.88	5468.88	4255.91	4329.93	3935.19	SLC25A6	solute carrier family 25 member 6	protein-coding	293
					P02T_CCTTCAGCAAAGGGTC	0	4.41133	NP															ENSG00000116191	1227.08	0.936504	3.96307e-05	0.00111575	1087.7	756.17	683.474	2033.61	1285.45	1516.1	RALGPS2	Ral GEF with PH domain and SH3 binding motif 2	protein-coding	55103
					P02T_CCTTGTGAGGAGAGGC	2.76053	4.01272	PP															ENSG00000011114	826.271	0.620937	3.97323e-05	0.0011174	659.638	597.647	696.452	888.746	1000.07	1115.08	BTBD7	BTB domain containing 7	protein-coding	55727
					P02T_CCTTGTGCAATTGAGA	1.78985	4.61285	PP															ENSG00000189077	371.452	-0.616699	3.97764e-05	0.00111743	441.095	440.036	468.267	280.881	281.691	316.742	TMEM120A	transmembrane protein 120A	protein-coding	83862
					P02T_CCTTGTGCACTCAAGT	2.9127	4.94344	PP															ENSG00000131051	6218.86	0.628348	4.05283e-05	0.00113733	5210.94	4392.16	5054.68	7020.32	6809.8	8825.24	RBM39	RNA binding motif protein 39	protein-coding	9584
					P02T_CCTTGTGGTGAGGCAT	2.74878	3.80379	PP															ENSG00000175084	209.632	-0.86888	4.05999e-05	0.00113811	262.652	311.578	239	179.286	136.54	128.734	DES	desmin	protein-coding	1674
					P02T_CCTTGTGGTGTATTCG	1.51223	4.36704	PP															ENSG00000152332	3954.23	0.742543	4.09504e-05	0.0011467	3492.67	2738.61	2645.22	5907.9	4145.42	4795.58	UHMK1	U2AF homology motif kinase 1	protein-coding	127933
					P02T_CCTTGTGTCGATACTG	2.11762	4.08582	PP															ENSG00000211456	917.307	0.687018	4.12204e-05	0.00115302	749.862	654.132	706.185	1207.19	917.65	1268.82	SACM1L	SAC1 like phosphatidylinositide phosphatase	protein-coding	22908
					P02T_CCTTTGGTCTCCTGTG	0	3.91386	NP															ENSG00000106400	1080.4	-0.634044	4.13077e-05	0.00115422	1310.25	1433.99	1197.16	916.919	897.968	726.098	ZNHIT1	zinc finger HIT-type containing 1	protein-coding	10467
					P02T_CGAAGGATCCGGTTCT	1.55483	5.6518	PP															ENSG00000253738	518.775	0.731469	4.15865e-05	0.00116076	421.045	378.085	372.018	715.436	516.639	709.427	OTUD6B-AS1	OTUD6B antisense RNA 1 (head to head)	ncRNA	100506365
					P02T_CGAAGTTCAAAGGCAC	0	5.1156	NP															ENSG00000179222	2260.76	-0.473572	4.17232e-05	0.00116333	2534.29	2611.06	2739.31	1829.57	1987.83	1862.48	MAGED1	MAGE family member D1	protein-coding	9500
					P02T_CGAAGTTCACGCGCTA	0	4.52422	NP															ENSG00000169045	10174.5	0.617382	4.20039e-05	0.0011699	8267.53	7673.76	8149.78	11282.2	11019.2	14654.4	HNRNPH1	heterogeneous nuclear ribonucleoprotein H1	protein-coding	3187
					P02T_CGAAGTTGTTACGTAC	0	4.35922	NP															ENSG00000139154	972.985	0.709959	4.21028e-05	0.0011714	790.964	596.736	828.388	1173.04	1102.16	1346.61	AEBP2	AE binding protein 2	protein-coding	121536
					P02T_CGAAGTTTCCTACCGT	0	0	NN															ENSG00000280385	112.539	1.18814	4.23996e-05	0.0011784	79.1966	51.9297	75.7013	172.456	107.018	188.934	AP000648.4	novel transcript	TEC
					P02T_CGAAGTTTCTAGACCA	2.53324	4.54067	PP															ENSG00000105355	1669.37	-0.554082	4.25278e-05	0.0011807	1899.72	2104.52	1952.01	1295.13	1511.78	1253.07	PLIN3	perilipin 3	protein-coding	10226
					P02T_CGAATTGAGATGGGCT	0	4.02194	NP															ENSG00000102144	27961	-0.456158	4.28051e-05	0.00118713	31254.6	33139.4	32639.2	22607.1	25188.6	22936.9	PGK1	phosphoglycerate kinase 1	protein-coding	5230
					P02T_CGAATTGAGCTGGCCT	2.59934	4.32716	PP															ENSG00000169379	352.256	0.990212	4.32177e-05	0.0011973	276.687	235.961	195.742	590.79	327.205	487.152	ARL13B	ADP ribosylation factor like GTPase 13B	protein-coding	200894
					P02T_CGAATTGGTCAACCTA	3.75423	4.58806	PP															ENSG00000158793	374.657	-0.713036	4.34583e-05	0.00120268	490.217	507.454	397.972	303.932	296.453	251.911	NIT1	nitrilase 1	protein-coding	4817
					P02T_CGAATTGGTTGTGGAG	0	0	NN															ENSG00000132906	1309.84	-0.611595	4.38162e-05	0.0012113	1640.07	1525.09	1583.24	1004	1201.8	904.844	CASP9	caspase 9	protein-coding	842
					P02T_CGACAGCCACTGGACC	2.35675	0	PN															ENSG00000204308	1644.18	-0.658066	4.40452e-05	0.00121634	1983.93	2191.07	1862.25	1368.55	1410.92	1048.4	RNF5	ring finger protein 5	protein-coding	6048
					P02T_CGACAGCGTGTGTTTG	2.07551	3.75681	PP															ENSG00000151247	1458.02	0.647701	4.49095e-05	0.00123889	1148.85	986.665	1273.94	1671.63	1647.1	2019.92	EIF4E	eukaryotic translation initiation factor 4E	protein-coding	1977
					P02T_CGACAGCGTTAAACCC	3.49434	4.39224	PP															ENSG00000136628	4725.91	0.818763	4.49704e-05	0.00123926	3826.5	3305.28	3128.63	7137.29	4320.09	6637.68	EPRS1	glutamyl-prolyl-tRNA synthetase 1	protein-coding	2058
					P02T_CGAGAAGCAGCAGTCC	0	3.8215	NP															ENSG00000100075	1871.63	-0.56127	4.54718e-05	0.00125175	2278.66	2335.02	2079.62	1651.99	1542.54	1341.98	SLC25A1	solute carrier family 25 member 1	protein-coding	6576
					P02T_CGAGAAGTCCCTCAAC	0	2.82169	NP															ENSG00000154642	304.036	1.05193	4.56887e-05	0.00125639	244.607	146.679	203.312	449.068	287.842	492.709	C21orf91	chromosome 21 open reading frame 91	protein-coding	54149
					P02T_CGAGAAGTCCGGCAAC	2.12944	2.12944	PP															ENSG00000100316	39930.6	-0.524375	4.58183e-05	0.00125862	48831.2	48888.7	43605	34869.4	34030.5	29358.8	RPL3	ribosomal protein L3	protein-coding	6122
					P02T_CGAGGAAAGACATATG	2.47677	5.16732	PP															ENSG00000188529	4633.62	0.739279	4.61451e-05	0.00126626	3651.07	2869.8	3895.37	5172.82	5204.53	7008.14	SRSF10	serine and arginine rich splicing factor 10	protein-coding	10772
					P02T_CGAGGAAAGTAGTCTC	0	3.63376	NP															ENSG00000068305	417.889	0.731635	4.64326e-05	0.00127085	337.839	294.268	311.457	550.664	423.152	589.954	MEF2A	myocyte enhancer factor 2A	protein-coding	4205
					P02T_CGAGGAACAAGGGTCA	3.5724	0	PN															ENSG00000182117	1927.01	-0.490689	4.64494e-05	0.00127085	2250.59	2240.27	2262.39	1500.88	1730.74	1577.22	NOP10	NOP10 ribonucleoprotein	protein-coding	55505
					P02T_CGAGGCTCAACCGTGC	0	2.89043	NP															ENSG00000178719	2152.43	-0.469694	4.64737e-05	0.00127085	2443.07	2504.47	2551.13	1838.11	1878.35	1699.48	GRINA	glutamate ionotropic receptor NMDA type subunit associated protein 1	protein-coding	2907
					P02T_CGAGGCTGTAAGGCCA	0	4.23828	NP															ENSG00000113460	3367.26	0.627773	4.65077e-05	0.00127085	2544.32	2442.52	2952.35	3864.89	3666.91	4732.6	BRIX1	biogenesis of ribosomes BRX1	protein-coding	55299
					P02T_CGAGTGCCAGGTGTGA	0	3.33624	NP															ENSG00000229117	12737.1	-0.464866	4.66911e-05	0.00127452	14576.2	14747.1	14989.9	10391.8	11580.1	10137.6	RPL41	ribosomal protein L41	protein-coding	6171
					P02T_CGAGTGCTCCTGTAAG	2.37509	5.27832	PP															ENSG00000087470	2182.19	0.770177	4.7465e-05	0.00129429	1857.61	1506.87	1476.18	3137.5	2098.54	3016.45	DNM1L	dynamin 1 like	protein-coding	10059
					P02T_CGAGTTAAGACCAACG	0	4.91674	NP															ENSG00000064961	2390.04	-0.497857	4.75745e-05	0.00129592	2713.74	2797.83	2882.06	1908.97	2161.27	1876.37	HMG20B	high mobility group 20B	protein-coding	10362
					P02T_CGAGTTAAGCGGGTAT	3.12965	4.19867	PP															ENSG00000256817	39.1714	1.41944	4.76279e-05	0.00129602	18.0448	19.132	27.0362	54.6395	54.1241	62.0517	TPT1P12	tumor protein, translationally-controlled 1 pseudogene 12 [Source:HGNC Symbol;Acc:HGNC:49303]	processed_pseudogene
					P02T_CGAGTTACATGTTACG	2.9718	4.63375	PP															ENSG00000109586	1296.89	0.758995	4.81549e-05	0.00130899	1089.71	937.468	864.076	1834.69	1255.93	1799.5	GALNT7	polypeptide N-acetylgalactosaminyltransferase 7	protein-coding	51809
					P02T_CGAGTTAGTTTGGAGG	0	4.46716	NP															ENSG00000143756	791.23	0.730174	4.82799e-05	0.00131101	576.431	521.119	688.882	886.184	904.119	1170.65	FBXO28	F-box protein 28	protein-coding	23219
					P02T_CGAGTTATCTTACTGT	3.36633	4.44166	PP															ENSG00000113441	520.706	0.913706	4.86241e-05	0.00131899	416.033	353.487	314.701	833.252	479.736	727.024	LNPEP	leucyl and cystinyl aminopeptidase	protein-coding	4012
					P02T_CGATCGGGTCCTGTTC	3.5169	4.19509	PP															ENSG00000110367	2257.77	0.577839	4.87668e-05	0.00132148	1864.63	1608.91	1961.74	2470.73	2685.29	2955.33	DDX6	DEAD-box helicase 6	protein-coding	1656
					P02T_CGATCGGTCAACCTTT	2.18642	3.8799	PP															ENSG00000198040	210.595	0.981986	4.89869e-05	0.00132606	163.406	124.814	137.344	291.126	200.505	346.378	ZNF84	zinc finger protein 84	protein-coding	7637
					P02T_CGATCGGTCCTCTCGA	0	3.15954	NP															ENSG00000174891	409.982	0.749509	4.90975e-05	0.00132767	301.749	280.603	336.33	518.222	421.922	601.068	RSRC1	arginine and serine rich coiled-coil 1	protein-coding	51319
					P02T_CGATCGGTCTCGTGAA	3.53138	3.14044	PP															ENSG00000181577	321.139	-0.795488	4.91495e-05	0.0013277	421.045	418.171	383.914	290.272	222.647	190.786	C6orf223	chromosome 6 open reading frame 223	ncRNA	221416
					P02T_CGATGCGAGGGAGTTC	0	2.95949	NP															ENSG00000163320	711.419	0.719731	4.92166e-05	0.00132798	606.506	442.769	564.515	873.378	781.109	1000.24	CGGBP1	CGG triplet repeat binding protein 1	protein-coding	8545
					P02T_CGATGCGGTAGCGATG	2.79801	4.38985	PP															ENSG00000119326	1844.98	0.548465	4.9262e-05	0.00132798	1557.87	1430.35	1508.62	2373.4	1936.17	2263.5	CTNNAL1	catenin alpha like 1	protein-coding	8727
					P02T_CGCAGGTCAGGACATG	2.29928	3.32866	PP															ENSG00000115159	1825.61	0.730392	4.93763e-05	0.00132968	1552.86	1334.69	1232.85	2613.31	1797.17	2422.8	GPD2	glycerol-3-phosphate dehydrogenase 2	protein-coding	2820
					P02T_CGCAGGTGTTGTCTAG	0	5.00423	NP															ENSG00000111596	1359.78	0.519053	4.97354e-05	0.00133797	1197.97	1088.7	1067.39	1649.43	1490.87	1664.28	CNOT2	CCR4-NOT transcription complex subunit 2	protein-coding	4848
					P02T_CGCATAAGTCGACGCT	0	3.08792	NP															ENSG00000075151	2305.96	0.586291	4.98927e-05	0.00134081	2001.97	1742.83	1787.63	2833.57	2409.75	3059.98	EIF4G3	eukaryotic translation initiation factor 4 gamma 3	protein-coding	8672
					P02T_CGCATGGAGAAGAGCA	0	3.23331	NP															ENSG00000103540	603.087	1.06373	5.08107e-05	0.00136407	493.225	332.532	346.063	986.926	514.179	945.594	CCP110	centriolar coiled-coil protein 110	protein-coding	9738
					P02T_CGCATGGGTAACGCGA	0	4.19433	NP															ENSG00000116685	1354.36	-0.545854	5.10952e-05	0.0013703	1613	1750.12	1458.87	1142.31	1129.23	1032.65	KIAA2013	KIAA2013	protein-coding	90231
					P02T_CGCATGGGTAGCGATG	2.91938	3.84111	PP															ENSG00000138385	2817.49	0.654717	5.12953e-05	0.00137425	2385.92	2156.45	2025.55	3700.97	2808.3	3827.76	SSB	small RNA binding exonuclease protection factor La	protein-coding	6741
					P02T_CGCATGGGTTACCCAA	0	4.08377	NP															ENSG00000120008	1138.68	0.616342	5.20887e-05	0.00139407	998.479	833.609	866.239	1411.24	1205.49	1517.03	WDR11	WD repeat domain 11	protein-coding	55717
					P02T_CGCATGGTCCAAGGGA	1.43971	4.67509	PP															ENSG00000087086	25269.7	-0.531531	5.22036e-05	0.00139571	29732.8	32201.9	27682.9	22111.9	21347	18541.4	FTL	ferritin light chain	protein-coding	2512
					P02T_CGCCATTGTTCGGCTG	2.42544	3.46328	PP															ENSG00000154639	520.506	0.771493	5.23577e-05	0.00139724	434.078	326.155	394.728	700.069	528.94	739.064	CXADR	CXADR Ig-like cell adhesion molecule	protein-coding	1525
					P02T_CGCCATTTCGTTCATT	0	4.3028	NP															ENSG00000105193	10512.8	-0.483211	5.23723e-05	0.00139724	11920.6	12481.4	12367.4	8432.41	9619.33	8255.66	RPS16	ribosomal protein S16	protein-coding	6217
					P02T_CGCGTGAGTACTCCGG	3.50995	5.39778	PP															ENSG00000196683	1958.94	-0.568364	5.24219e-05	0.00139724	2487.18	2504.47	2027.71	1518.81	1543.77	1671.69	TOMM7	translocase of outer mitochondrial membrane 7	protein-coding	54543
					P02T_CGGAACCGTAGTAAGT	3.5169	3.23906	PP															ENSG00000140988	32006.3	-0.50884	5.27208e-05	0.00140265	35532.2	37396.7	39848.1	24307.7	28967.5	25985.8	RPS2	ribosomal protein S2	protein-coding	6187
					P02T_CGGAACCTCAGGGATG	2.51132	4.63367	PP															ENSG00000033178	1422.33	1.01621	5.27329e-05	0.00140265	1190.96	819.032	814.33	2368.28	1236.24	2105.13	UBA6	ubiquitin like modifier activating enzyme 6	protein-coding	55236
					P02T_CGGAACCTCGCGTAGC	1.80581	3.94834	PP															ENSG00000170677	1170.35	0.736238	5.28085e-05	0.00140281	909.258	705.151	1020.89	1373.67	1328.5	1684.66	SOCS6	suppressor of cytokine signaling 6	protein-coding	9306
					P02T_CGGAATTAGGTAGCAC	0	4.85366	NP															ENSG00000143924	1985.59	0.638877	5.28468e-05	0.00140281	1578.92	1495.94	1585.4	2416.09	2008.74	2828.45	EML4	EMAP like 4	protein-coding	27436
					P02T_CGGAATTCAAAGCTCT	0	4.43331	NP															ENSG00000102996	1030.84	-0.526455	5.30343e-05	0.00140635	1229.05	1190.74	1229.61	836.667	920.11	778.888	MMP15	matrix metallopeptidase 15	protein-coding	4324
					P02T_CGGAATTTCCGCTAGG	0	3.58379	NP															ENSG00000058272	1106.81	0.966897	5.33296e-05	0.0014115	909.258	691.485	647.787	1776.64	968.084	1647.61	PPP1R12A	protein phosphatase 1 regulatory subunit 12A	protein-coding	4659
					P02T_CGGAATTTCGGTAAGG	2.36957	4.63253	PP															ENSG00000146701	4557.94	-0.460435	5.33367e-05	0.0014115	4990.39	5405.25	5440.76	3723.17	4033.48	3754.59	MDH2	malate dehydrogenase 2	protein-coding	4191
					P02T_CGGACACGTCAGACGA	0	4.59693	NP															ENSG00000055208	1457.08	0.703092	5.36211e-05	0.00141758	1180.93	1025.84	1121.46	2093.38	1423.22	1897.67	TAB2	TGF-beta activated kinase 1 (MAP3K7) binding protein 2	protein-coding	23118
					P02T_CGGACACTCCTCGCAT	2.6002	4.97234	PP															ENSG00000198363	4699.63	0.629637	5.38336e-05	0.00142065	4065.09	3470.18	3536.33	6362.09	4754.31	6009.75	ASPH	aspartate beta-hydroxylase	protein-coding	444
					P02T_CGGACACTCGGACAAG	2.94956	4.07605	PP															ENSG00000164332	600.961	0.885136	5.38463e-05	0.00142065	494.227	368.974	404.461	863.987	557.232	916.884	UBLCP1	ubiquitin like domain containing CTD phosphatase 1	protein-coding	134510
					P02T_CGGAGAAAGAGCAGTC	2.06805	4.03026	PP															ENSG00000180776	863.672	0.738649	5.39857e-05	0.00142288	768.909	551.184	622.913	1189.26	904.119	1145.64	ZDHHC20	zinc finger DHHC-type palmitoyltransferase 20	protein-coding	253832
					P02T_CGGAGAACAACAGAGC	0	3.65108	NP															ENSG00000101343	404.856	0.713446	5.44351e-05	0.00143327	332.826	300.646	287.665	585.667	426.842	495.488	CRNKL1	crooked neck pre-mRNA splicing factor 1	protein-coding	51340
					P02T_CGGAGAACAAGCAGGT	2.21368	4.78051	PP															ENSG00000187608	1208.64	-0.7784	5.47419e-05	0.00143989	1553.86	1550.6	1477.26	1132.92	853.685	683.495	ISG15	ISG15 ubiquitin like modifier	protein-coding	9636
					P02T_CGGCAGTAGAGCGACT	0	5.19084	NP															ENSG00000160113	721.178	-0.501304	5.48526e-05	0.00144135	837.078	846.364	852.18	606.157	602.746	582.545	NR2F6	nuclear receptor subfamily 2 group F member 6	protein-coding	2063
					P02T_CGGCAGTCACAGTCCG	3.02226	3.69076	PP															ENSG00000114062	1387.81	0.659079	5.55474e-05	0.00145813	1151.86	968.444	1109.56	1661.38	1449.05	1986.58	UBE3A	ubiquitin protein ligase E3A	protein-coding	7337
					P02T_CGGCAGTGTCCGCAGT	3.86722	4.77088	PP															ENSG00000135404	9675.25	-0.499119	5.59389e-05	0.00146693	10993.3	11172.2	11829.9	7471.95	8855.44	7728.68	CD63	CD63 molecule	protein-coding	967
					P02T_CGGGACTCAAAGGCAC	3.35306	3.74679	PP															ENSG00000169018	664.091	0.695077	5.60705e-05	0.0014689	565.404	456.435	500.71	834.96	688.852	938.185	FEM1B	fem-1 homolog B	protein-coding	10116
					P02T_CGGGCATAGCGTGTCC	2.12573	3.14143	PP															ENSG00000121741	608.538	0.989747	5.64555e-05	0.0014775	507.259	367.152	349.307	1000.59	546.162	880.764	ZMYM2	zinc finger MYM-type containing 2	protein-coding	7750
					P02T_CGGGCATAGTCGTTAC	0	0	NN															ENSG00000131018	470.091	0.709468	5.67036e-05	0.0014825	397.988	308.845	364.448	565.177	515.409	668.677	SYNE1	spectrin repeat containing nuclear envelope protein 1	protein-coding	23345
					P02T_CGGGCATTCGTTCCCA	2.79533	2.79533	PP															ENSG00000147403	11994.4	-0.471845	5.67762e-05	0.00148291	13598.8	14338.1	13877.1	9819.74	10915.9	9417.04	RPL10	ribosomal protein L10	protein-coding	6134
					P02T_CGGGTCACACCTCAGG	2.7724	3.88137	PP															ENSG00000134830	889.918	-0.645268	5.69607e-05	0.00148623	1106.75	1189.83	959.243	723.973	761.428	598.29	C5AR2	complement component 5a receptor 2	protein-coding	27202
					P02T_CGGGTCAGTACCAATC	2.88412	3.80463	PP															ENSG00000175087	222.149	0.998359	5.74944e-05	0.00149866	181.451	127.547	136.262	280.027	225.107	382.498	PDIK1L	PDLIM1 interacting kinase 1 like	protein-coding	149420
					P02T_CGGGTCAGTACCGGCT	3.36897	3.0927	PP															ENSG00000115540	383.891	0.902454	5.77539e-05	0.00150391	289.719	227.762	286.583	564.324	354.267	580.693	MOB4	MOB family member 4, phocein	protein-coding	25843
					P02T_CGGGTGTAGCCTTCTC	0	3.33291	NP															ENSG00000071794	1910.21	1.03736	5.81103e-05	0.00151168	1592.96	1070.48	1092.26	3327.89	1640.94	2736.76	HLTF	helicase like transcription factor	protein-coding	6596
					P02T_CGGGTGTCACGCAAAG	0	0	NN															ENSG00000112651	1100.18	-0.507794	5.82123e-05	0.00151282	1258.12	1307.35	1308.55	859.718	982.845	884.468	MRPL2	mitochondrial ribosomal protein L2	protein-coding	51069
					P02T_CGGGTGTGTAACACGG	2.7622	5.22807	PP															ENSG00000065559	699.325	0.774479	5.85761e-05	0.00151951	476.182	458.257	614.262	755.562	826.623	1065.07	MAP2K4	mitogen-activated protein kinase kinase 4	protein-coding	6416
					P02T_CGGGTGTGTGCACGCT	2.00386	3.67645	PP															ENSG00000138434	3488.02	0.639883	5.85865e-05	0.00151951	2932.28	2482.61	2767.42	4438.61	3507	4800.21	ITPRID2	ITPR interacting domain containing 2	protein-coding	6744
					P02T_CGGGTGTTCTCTGCTG	0	0	NN															ENSG00000233621	209.134	-0.798043	5.87682e-05	0.0015227	291.724	259.649	246.57	176.725	125.47	154.666	LINC01137	long intergenic non-protein coding RNA 1137	ncRNA	728431
					P02T_CGGTCAGAGATCCGAG	2.63845	4.61117	PP															ENSG00000036054	584.121	0.880904	5.91778e-05	0.00153179	497.235	384.462	352.552	922.042	565.843	782.593	TBC1D23	TBC1 domain family member 23	protein-coding	55773
					P02T_CGGTCAGGTTGGTACT	3.70968	3.70968	PP															ENSG00000140299	1678.99	0.745732	5.92704e-05	0.00153266	1394.46	1041.33	1329.1	2236.8	1679.08	2393.16	BNIP2	BCL2 interacting protein 2	protein-coding	663
					P02T_CGGTCAGTCCACTTCG	0	4.38619	NP															ENSG00000137312	4508.38	-0.476183	5.94532e-05	0.00153383	5227.98	5304.12	5203.92	3840.13	4026.1	3448.04	FLOT1	flotillin 1	protein-coding	10211
					P02T_CGGTCAGTCTTTCTAG	2.31155	3.83839	PP															ENSG00000122786	2777.75	0.714097	5.94671e-05	0.00153383	2351.84	1901.36	2060.16	3716.34	2702.52	3934.26	CALD1	caldesmon 1	protein-coding	800
					P02T_CGTAATGAGGCATCAG	0	3.95706	NP															ENSG00000121481	217.97	0.730691	5.94926e-05	0.00153383	165.411	164.9	162.217	295.395	233.718	286.179	RNF2	ring finger protein 2	protein-coding	6045
					P02T_CGTAATGGTGAATTGA	0	4.0708	NP															ENSG00000122068	1859.34	0.718119	5.95587e-05	0.00153402	1584.94	1279.11	1355.05	2616.72	1816.85	2503.37	FYTTD1	forty-two-three domain containing 1	protein-coding	84248
					P02T_CGTAGTACAAAGCACG	1.21	4.09163	PP															ENSG00000115944	3343.81	-0.514613	6.00512e-05	0.00154518	3886.65	4203.58	3710.44	2843.82	2917.78	2500.59	COX7A2L	cytochrome c oxidase subunit 7A2 like	protein-coding	9167
					P02T_CGTAGTACAGATGCGA	0	4.01346	NP															ENSG00000115504	794.029	0.752019	6.02826e-05	0.00154843	675.678	552.095	548.294	1128.65	778.649	1080.81	EHBP1	EH domain binding protein 1	protein-coding	23301
					P02T_CGTCAAATCTCCTGAC	3.53418	4.61314	PP															ENSG00000106211	2354.51	-0.469836	6.02966e-05	0.00154843	2699.7	2921.73	2581.41	1943.97	2003.82	1976.39	HSPB1	heat shock protein family B (small) member 1	protein-coding	3315
					P02T_CGTCCATAGCCGTAAG	0	0	NN															ENSG00000124275	2672.27	0.521201	6.03796e-05	0.00154903	2333.79	2098.14	2153.16	3082.01	2905.48	3461	MTRR	5-methyltetrahydrofolate-homocysteine methyltransferase reductase	protein-coding	4552
					P02T_CGTCCATAGTAGCATA	2.49016	4.95622	PP															ENSG00000086504	2005.91	-0.508119	6.04707e-05	0.00154984	2356.85	2362.35	2345.66	1598.21	1834.07	1538.33	MRPL28	mitochondrial ribosomal protein L28	protein-coding	10573
					P02T_CGTCCATCAAGTGTCT	2.73524	4.87306	PP															ENSG00000110318	86.7731	1.20837	6.10835e-05	0.001564	51.1269	53.7518	52.9909	156.235	78.726	127.808	CEP126	centrosomal protein 126	protein-coding	57562
					P02T_CGTCCATGTCCGGATC	3.6821	3.96347	PP															ENSG00000104522	1479.89	-0.501118	6.23647e-05	0.00159401	1705.23	1722.79	1773.57	1179.87	1338.34	1159.53	TSTA3	tissue specific transplantation antigen P35B	protein-coding	7264
					P02T_CGTCCATGTGCTCCGA	2.84934	4.54338	PP															ENSG00000105552	1256.54	-0.541933	6.23857e-05	0.00159401	1436.57	1588.87	1443.73	1103.89	1041.89	924.293	BCAT2	branched chain amino acid transaminase 2	protein-coding	587
					P02T_CGTCCATTCAGCTGAT	3.21696	4.918	PP															ENSG00000008988	6751.56	-0.458081	6.24392e-05	0.00159401	7954.75	8112.88	7374.39	5444.31	5993.02	5630.04	RPS20	ribosomal protein S20	protein-coding	6224
					P02T_CGTGAATAGTACAACA	4.10664	5.1457	PP															ENSG00000090612	51.261	1.60651	6.27299e-05	0.00159986	31.0772	18.221	27.0362	55.4932	59.0445	116.694	ZNF268	zinc finger protein 268	protein-coding	10795
					P02T_CGTGAATCAATAACCC	3.56804	4.93295	PP															ENSG00000175832	756.051	-0.548197	6.28693e-05	0.00160184	842.091	935.646	914.904	573.715	664.251	605.699	ETV4	ETS variant transcription factor 4	protein-coding	2118
					P02T_CGTGAATCACCTTCCA	0	5.04473	NP															ENSG00000046651	360.46	0.850063	6.31665e-05	0.00160784	274.682	221.385	276.85	478.949	350.577	560.318	OFD1	OFD1 centriole and centriolar satellite protein	protein-coding	8481
					P02T_CGTGATACAGCTGTGC	2.85116	4.59358	PP															ENSG00000138381	397.14	0.749479	6.402e-05	0.00162797	278.692	271.492	339.574	473.827	429.303	589.954	ASNSD1	asparagine synthetase domain containing 1	protein-coding	54529
					P02T_CGTGATACATTACTCT	2.22846	4.4973	PP															ENSG00000115084	1831.75	0.524396	6.42898e-05	0.00163324	1626.04	1408.48	1474.01	2294.86	1990.29	2196.82	SLC35F5	solute carrier family 35 member F5	protein-coding	80255
					P02T_CGTGATAGTCATGGCC	0	3.62798	NP															ENSG00000135535	3325.21	0.620879	6.46588e-05	0.00164101	2922.26	2273.98	2666.85	4257.61	3497.16	4333.43	CD164	CD164 molecule	protein-coding	8763
					P02T_CGTGCTTAGTAACGAT	2.95437	3.90208	PP															ENSG00000089157	42173.8	-0.477391	6.49418e-05	0.00164612	46680.9	50502.1	50080.7	33667.3	38498.2	33613.5	RPLP0	ribosomal protein lateral stalk subunit P0	protein-coding	6175
					P02T_CGTGCTTAGTATGTAG	0	2.68013	NP															ENSG00000112186	640.6	0.616119	6.49866e-05	0.00164612	492.222	496.521	529.909	773.49	675.321	876.133	CAP2	cyclase associated actin cytoskeleton regulatory protein 2	protein-coding	10486
					P02T_CGTGCTTGTATGCTTG	0	5.40564	NP															ENSG00000162601	499.563	1.07455	6.52208e-05	0.00164925	439.09	248.716	277.932	710.314	471.126	850.201	MYSM1	Myb like, SWIRM and MPN domains 1	protein-coding	114803
					P02T_CGTGCTTTCTGAGCAT	3.13559	3.13559	PP															ENSG00000111711	1532.1	0.694644	6.52371e-05	0.00164925	1270.15	964.8	1277.19	1945.68	1610.19	2124.58	GOLT1B	golgi transport 1B	protein-coding	51026
					P02T_CGTGTCTGTATCCCTC	3.07809	3.74794	PP															ENSG00000115756	1562.18	-0.459393	6.62001e-05	0.00167197	1797.46	1868.56	1759.51	1277.2	1358.02	1312.35	HPCAL1	hippocalcin like 1	protein-coding	3241
					P02T_CGTGTCTGTCATCACA	2.33498	3.8638	PP															ENSG00000112282	620.971	0.771858	6.62674e-05	0.00167205	543.349	422.726	410.95	836.667	624.888	887.247	MED23	mediator complex subunit 23	protein-coding	9439
					P02T_CGTGTCTGTTTGTTGG	0	0	NN															ENSG00000152413	406.41	0.643666	6.63979e-05	0.00167248	338.841	304.29	309.294	490.902	440.373	554.761	HOMER1	homer scaffold protein 1	protein-coding	9456
					P02T_CGTTAGAAGTCGAAGC	2.42628	4.29343	PP															ENSG00000173674	3241.7	0.89132	6.64631e-05	0.00167248	2189.44	1769.26	2855.02	3321.06	3996.57	5318.85	EIF1AX	eukaryotic translation initiation factor 1A X-linked	protein-coding	1964
					P02T_CGTTAGACAGAACTAA	0	4.37572	NP															ENSG00000109920	2123.25	0.595894	6.64774e-05	0.00167248	1830.54	1654.46	1588.65	2614.16	2190.8	2860.86	FNBP4	formin binding protein 4	protein-coding	23360
					P02T_CGTTCTGAGTCACTCA	2.20583	4.09829	PP															ENSG00000122417	407.524	0.897008	6.67269e-05	0.00167713	308.767	239.606	307.131	553.225	382.559	653.858	ODF2L	outer dense fiber of sperm tails 2 like	protein-coding	57489
					P02T_CGTTCTGCACTTTAGG	3.61955	5.46842	PP															ENSG00000136286	2223.71	-0.519144	6.68425e-05	0.00167842	2679.65	2671.19	2506.79	1905.55	1950.93	1628.16	MYO1G	myosin IG	protein-coding	64005
					P02T_CGTTCTGCAGAGAAAG	1.73701	4.68811	PP															ENSG00000130005	268.282	-0.666047	6.79698e-05	0.00170508	332.826	343.465	311.457	228.803	200.505	192.638	GAMT	guanidinoacetate N-methyltransferase	protein-coding	2593
					P02T_CGTTCTGGTACCCACG	0	3.37521	NP															ENSG00000172380	5090.18	0.650084	6.85859e-05	0.00171888	4430	3737.12	3721.26	7231.2	5188.53	6232.96	GNG12	G protein subunit gamma 12	protein-coding	55970
					P02T_CGTTCTGTCACGAACT	2.94641	0	PN															ENSG00000099864	291.121	-0.810051	6.97179e-05	0.00174556	354.881	422.726	335.249	259.538	195.585	178.746	PALM	paralemmin	protein-coding	5064
					P02T_CGTTGGGAGAGCCTGA	3.34123	4.88143	PP															ENSG00000134970	2061.06	0.846074	7.01552e-05	0.00175482	1436.57	1110.57	1874.15	2292.3	2498.32	3154.45	TMED7	transmembrane p24 trafficking protein 7	protein-coding	51014
					P02T_CGTTGGGAGTCTTGGT	3.0681	4.63962	PP															ENSG00000149115	2097.67	-0.452414	7.0741e-05	0.00176663	2313.74	2543.65	2413.79	1749.32	1794.71	1770.79	TNKS1BP1	tankyrase 1 binding protein 1	protein-coding	85456
					P02T_CGTTGGGCACGCGGTT	0	4.16842	NP															ENSG00000137845	1564.71	0.835137	7.07629e-05	0.00176663	1312.26	1047.71	1013.32	2428.04	1446.59	2140.32	ADAM10	ADAM metallopeptidase domain 10	protein-coding	102
					P02T_CGTTGGGCACTCAGAT	2.95306	3.61977	PP															ENSG00000085871	571.502	-0.517598	7.09211e-05	0.00176888	681.693	665.065	671.579	460.167	484.657	465.851	MGST2	microsomal glutathione S-transferase 2	protein-coding	4258
					P02T_CGTTGGGGTTGGGTTT	2.96123	5.21612	PP															ENSG00000165813	208.666	1.18794	7.11437e-05	0.00177273	174.433	113.881	94.0859	370.524	190.664	308.406	CCDC186	coiled-coil domain containing 186	protein-coding	55088
					P02T_CTAACCCAGTCACAGG	3.57353	4.25255	PP															ENSG00000095906	947.647	-0.525839	7.1262e-05	0.00177378	1046.6	1146.1	1161.47	744.463	838.924	748.325	NUBP2	nucleotide binding protein 2	protein-coding	10101
					P02T_CTAACTTAGCCTAACT	1.86333	4.53868	PP															ENSG00000118640	876.84	-0.517922	7.14086e-05	0.00177378	990.459	1032.22	1073.88	691.531	777.419	695.535	VAMP8	vesicle associated membrane protein 8	protein-coding	8673
					P02T_CTAACTTAGGTTTGAA	1.74173	4.13025	PP															ENSG00000162623	826.029	0.890105	7.14318e-05	0.00177378	538.337	455.524	744.036	910.089	975.464	1332.72	TYW3	tRNA-yW synthesizing protein 3 homolog	protein-coding	127253
					P02T_CTAACTTCAAACTCTG	2.94053	3.32823	PP															ENSG00000169629	139.594	1.13397	7.14586e-05	0.00177378	118.294	71.9728	72.4569	208.313	137.77	228.758	RGPD8	RANBP2 like and GRIP domain containing 8	protein-coding	727851
					P02T_CTAACTTGTAGCTTTG	3.58484	5.12084	PP															ENSG00000164885	615.204	-0.532892	7.1823e-05	0.00178076	697.732	723.372	762.42	528.466	480.967	498.266	CDK5	cyclin dependent kinase 5	protein-coding	1020
					P02T_CTAACTTGTGCTCCGA	1.67828	4.31826	PP															ENSG00000175073	462.151	0.801523	7.18799e-05	0.00178076	385.958	325.244	300.642	701.776	456.365	602.92	VCPIP1	valosin containing protein interacting protein 1	protein-coding	80124
					P02T_CTAACTTGTGTGTGGA	2.47194	4.19075	PP															ENSG00000148303	34877.1	-0.497385	7.19452e-05	0.00178076	40251.9	42335.5	39902.1	29026.4	31735.2	26011.7	RPL7A	ribosomal protein L7a	protein-coding	6130
					P02T_CTAACTTGTTATCTGG	0	4.65547	NP															ENSG00000133731	750.174	0.676355	7.215e-05	0.00178255	570.416	533.874	629.402	903.259	778.649	1085.44	IMPA1	inositol monophosphatase 1	protein-coding	3612
					P02T_CTAACTTTCTTCGTGC	2.70794	4.54672	PP															ENSG00000147251	356.735	1.16701	7.21544e-05	0.00178255	275.684	229.584	154.647	646.283	302.603	531.607	DOCK11	dedicator of cytokinesis 11	protein-coding	139818
					P02T_CTACAGAAGGAACTCG	3.23106	5.22054	PP															ENSG00000162368	3665.29	0.56841	7.22659e-05	0.00178313	3215.98	2776.87	2865.83	4653.75	3787.46	4691.85	CMPK1	cytidine/uridine monophosphate kinase 1	protein-coding	51727
					P02T_CTACAGACAACAGCCC	0	4.80074	NP															ENSG00000126107	1182.3	-0.483927	7.2315e-05	0.00178313	1394.46	1437.63	1303.14	963.875	1022.21	972.452	HECTD3	HECT domain E3 ubiquitin protein ligase 3	protein-coding	79654
					P02T_CTACAGACAACCACGC	1.587	4.50479	PP															ENSG00000158042	1898.75	-0.501734	7.2481e-05	0.00178553	2206.48	2254.84	2213.72	1446.24	1728.28	1542.96	MRPL17	mitochondrial ribosomal protein L17	protein-coding	63875
					P02T_CTACAGACATCGAAGG	0	4.1426	NP															ENSG00000171862	2482.07	0.66228	7.26558e-05	0.00178814	2031.04	1674.51	2062.32	2970.17	2586.89	3567.51	PTEN	phosphatase and tensin homolog	protein-coding	5728
					P02T_CTACAGAGTGCAGGAT	1.56696	4.97741	PP															ENSG00000028116	274.671	0.93697	7.31665e-05	0.00179901	212.528	136.657	217.371	361.133	291.532	428.805	VRK2	VRK serine/threonine kinase 2	protein-coding	7444
					P02T_CTACAGATCAGCGCGT	1.42113	3.80633	PP															ENSG00000122484	450.213	0.878658	7.403e-05	0.00181852	293.729	276.048	382.832	526.759	473.586	748.325	RPAP2	RNA polymerase II associated protein 2	protein-coding	79871
					P02T_CTACAGATCAGTCACA	1.8511	3.11206	PP															ENSG00000100644	4492.94	0.984123	7.44003e-05	0.00182589	3595.93	2833.36	2623.59	7848.45	3764.09	6292.23	HIF1A	hypoxia inducible factor 1 subunit alpha	protein-coding	3091
					P02T_CTACATTAGACCTTTG	0	4.67786	NP															ENSG00000110921	340.066	-0.871599	7.44796e-05	0.00182612	463.15	481.944	375.262	313.323	202.965	203.752	MVK	mevalonate kinase	protein-coding	4598
					P02T_CTACATTAGAGCCATG	0	3.54408	NP															ENSG00000066739	804.246	0.882518	7.48623e-05	0.00183377	686.705	520.208	490.977	1301.1	765.118	1061.36	ATG2B	autophagy related 2B	protein-coding	55102
					P02T_CTACATTAGGTATCTC	2.12996	4.65209	PP															ENSG00000135249	527.674	0.672865	7.51307e-05	0.00183862	412.023	384.462	425.009	634.33	549.852	760.365	RINT1	RAD50 interactor 1	protein-coding	60561
					P02T_CTACATTGTAGATCGG	0	0	NN															ENSG00000173542	640.006	1.00699	7.55242e-05	0.00184651	567.409	341.643	367.692	1027.91	599.056	936.333	MOB1B	MOB kinase activator 1B	protein-coding	92597
					P02T_CTACATTGTCCTCCTA	0	4.97724	NP															ENSG00000033867	1200.93	1.05181	7.62931e-05	0.00186356	1049.61	686.93	608.855	2089.96	1087.4	1682.81	SLC4A7	solute carrier family 4 member 7	protein-coding	9497
					P02T_CTACCCACAGATAAAC	0	4.68214	NP															ENSG00000273055	16.0639	2.32739	7.65461e-05	0.00186798	3.00747	4.55524	8.65158	25.6123	22.1417	32.4151	AC005046.1	novel transcript, antisense to LAMB1	lncRNA
					P02T_CTACCCAGTTTCGACA	1.74426	4.69682	PP															ENSG00000133104	1541.69	0.657848	7.70467e-05	0.00187844	1262.13	1119.68	1207.98	1897.87	1542.54	2219.97	SPART	spartin	protein-coding	23111
					P02T_CTACCTGGTACGTGTT	0	3.82085	NP															ENSG00000136143	1084.3	0.659285	7.73274e-05	0.00188352	955.372	792.612	775.397	1453.07	1109.54	1419.78	SUCLA2	succinate-CoA ligase ADP-forming subunit beta	protein-coding	8803
					P02T_CTACCTGTCCGTCACT	1.31342	4.56602	PP															ENSG00000083168	608.139	0.535863	7.78084e-05	0.00189346	517.284	501.076	471.511	753.854	679.012	726.098	KAT6A	lysine acetyltransferase 6A	protein-coding	7994
					P02T_CTACGGGTCGCATAGT	2.65031	4.13366	PP															ENSG00000105011	2277.97	-0.475924	7.81779e-05	0.00189974	2608.48	2748.63	2592.23	1844.08	2059.18	1815.24	ASF1B	anti-silencing function 1B histone chaperone	protein-coding	55723
					P02T_CTACTATAGAAGTCCG	2.35403	4.78831	PP															ENSG00000132842	1579.16	0.568429	7.82124e-05	0.00189974	1371.4	1198.03	1247.99	2007.15	1639.71	2010.66	AP3B1	adaptor related protein complex 3 subunit beta 1	protein-coding	8546
					P02T_CTACTATAGGTATAGT	0	5.42091	NP															ENSG00000173588	224.344	1.10645	7.96214e-05	0.00193216	172.428	115.703	139.507	292.834	204.196	421.396	CEP83	centrosomal protein 83	protein-coding	51134
					P02T_CTACTATGTAAGATTG	0	4.30451	NP															ENSG00000060656	1037.91	-0.490084	7.97781e-05	0.00193388	1162.89	1265.45	1209.06	896.429	872.136	821.491	PTPRU	protein tyrosine phosphatase receptor type U	protein-coding	10076
					P02T_CTACTATGTATCGCAT	0	4.06882	NP															ENSG00000175265	1090.71	0.708541	7.98411e-05	0.00193388	906.25	725.194	853.262	1123.52	1312.51	1623.53	GOLGA8A	golgin A8 family member A	protein-coding	23015
					P02T_CTAGACAAGCATACTC	0	3.50024	NP															ENSG00000106460	717.952	0.745491	8.089e-05	0.00195385	581.444	445.502	583.981	969.851	722.065	1004.87	TMEM106B	transmembrane protein 106B	protein-coding	54664
					P02T_CTAGACACACGTTGGC	0	4.92359	NP															ENSG00000120756	622.558	0.860855	8.09383e-05	0.00195385	517.284	421.815	388.239	1009.98	594.135	803.894	PLS1	plastin 1	protein-coding	5357
					P02T_CTAGACACATGACAGG	1.82445	3.68877	PP															ENSG00000123405	131.884	-1.01838	8.09557e-05	0.00195385	186.463	208.63	134.099	97.3266	97.1774	67.6086	NFE2	nuclear factor, erythroid 2	protein-coding	4778
					P02T_CTAGACATCCAACACA	2.53206	4.89906	PP															ENSG00000152952	4201.96	0.741493	8.09659e-05	0.00195385	3584.9	2905.33	2946.94	6059.01	3978.12	5737.47	PLOD2	procollagen-lysine,2-oxoglutarate 5-dioxygenase 2	protein-coding	5352
					P02T_CTAGACATCCAAGCCG	2.09946	3.11286	PP															ENSG00000108821	674.265	-0.529551	8.11715e-05	0.00195699	801.991	845.452	741.873	560.055	564.613	531.607	COL1A1	collagen type I alpha 1 chain	protein-coding	1277
					P02T_CTAGGTAAGGTGCGAT	0	3.46528	NP															ENSG00000138138	2277.36	0.603326	8.15843e-05	0.00196176	1913.75	1751.03	1760.6	2978.71	2269.52	2990.52	ATAD1	ATPase family AAA domain containing 1	protein-coding	84896
					P02T_CTAGGTACACAACCGC	2.94778	4.0108	PP															ENSG00000139505	530.595	0.717511	8.15927e-05	0.00196176	433.075	352.576	419.601	688.116	536.321	753.882	MTMR6	myotubularin related protein 6	protein-coding	9107
					P02T_CTAGGTAGTGCAGGAT	2.82229	0	PN															ENSG00000121989	167.952	0.793477	8.15954e-05	0.00196176	125.311	110.237	134.099	228.803	183.284	225.979	ACVR2A	activin A receptor type 2A	protein-coding	92
					P02T_CTATAGGAGCTGCCAC	0	4.9234	NP															ENSG00000257621	493.928	0.771377	8.18546e-05	0.00196617	422.048	313.4	360.122	572.861	537.551	757.587	PSMA3-AS1	PSMA3 antisense RNA 1	ncRNA	379025
					P02T_CTATAGGAGGAAGTAG	0	4.09945	NP															ENSG00000168002	1904.22	-0.47882	8.20674e-05	0.00196947	2046.08	2274.89	2330.52	1568.32	1645.87	1559.63	POLR2G	RNA polymerase II subunit G	protein-coding	5436
					P02T_CTATAGGGTCAAATCC	0	0	NN															ENSG00000243701	180.468	0.794686	8.24298e-05	0.00197634	155.386	122.08	118.959	244.17	204.196	238.019	DUBR	DPPA2 upstream binding RNA	ncRNA	344595
					P02T_CTATAGGGTCGATTCA	1.89635	4.31214	PP															ENSG00000172354	3209.56	-0.50206	8.27834e-05	0.00198299	3522.75	3987.66	3775.33	2594.52	2896.87	2480.22	GNB2	G protein subunit beta 2	protein-coding	2783
					P02T_CTATAGGGTCTTGCTC	1.7427	3.96727	PP															ENSG00000113649	3147.52	0.596715	8.34193e-05	0.00199508	2731.78	2370.55	2415.95	3798.3	3246.22	4322.32	TCERG1	transcription elongation regulator 1	protein-coding	10915
					P02T_CTATAGGTCAGTCTTT	1.89954	4.23691	PP															ENSG00000131495	628.039	-0.674689	8.34415e-05	0.00199508	816.026	847.275	653.194	536.15	493.268	422.322	NDUFA2	NADH:ubiquinone oxidoreductase subunit A2	protein-coding	4695
					P02T_CTATCCGAGACATGCG	3.62318	4.4551	PP															ENSG00000160752	2128.93	-0.497057	8.37309e-05	0.00200016	2482.16	2573.71	2419.2	1809.93	1891.88	1596.67	FDPS	farnesyl diphosphate synthase	protein-coding	2224
					P02T_CTATCCGGTTGGGAAC	0	4.70721	NP															ENSG00000139926	876.301	0.760227	8.41641e-05	0.00200697	751.867	657.777	542.886	1293.42	885.667	1126.19	FRMD6	FERM domain containing 6	protein-coding	122786
					P02T_CTATCTAAGAGCCGTA	0	4.02978	NP															ENSG00000165494	926.772	0.754337	8.41701e-05	0.00200697	701.742	633.178	735.384	998.878	1004.99	1486.46	PCF11	PCF11 cleavage and polyadenylation factor subunit	protein-coding	51585
					P02T_CTATCTACAGCTGAAG	0	4.74004	NP															ENSG00000228409	188.829	0.769561	8.52325e-05	0.00203044	142.353	121.169	155.728	215.143	237.408	261.173	CCT6P1	chaperonin containing TCP1 subunit 6 pseudogene 1 [Source:HGNC Symbol;Acc:HGNC:33094]	transcribed_unprocessed_pseudogene
					P02T_CTCAACCAGACGGTTG	3.36363	4.4389	PP															ENSG00000138190	464.093	0.759564	8.55801e-05	0.00203467	397.988	342.554	294.154	672.749	476.046	601.068	EXOC6	exocyst complex component 6	protein-coding	54536
					P02T_CTCAACCCAACCTAAC	1.8797	4.12821	PP															ENSG00000163931	14522	-0.456458	8.56169e-05	0.00203467	16302.5	17548.6	16548.3	11949	13197.7	11586.1	TKT	transketolase	protein-coding	7086
					P02T_CTCAAGAAGAAGATCT	2.16081	4.24997	PP															ENSG00000105048	391.45	-0.69998	8.56447e-05	0.00203467	495.23	480.122	478	333.813	323.515	238.019	TNNT1	troponin T1, slow skeletal type	protein-coding	7138
					P02T_CTCAAGACATTGCTGA	0	0	NN															ENSG00000135617	280.186	-0.685359	8.61025e-05	0.00204368	342.851	359.864	334.167	245.878	210.346	188.007	PRADC1	protease associated domain containing 1	protein-coding	84279
					P02T_CTCAAGATCTTCTGGC	0	3.17984	NP															ENSG00000030582	3213.3	-0.474719	8.77355e-05	0.00207899	3614.98	3934.82	3660.7	2718.32	2858.74	2492.26	GRN	granulin precursor	protein-coding	2896
					P02T_CTCAATTTCTCCCAAC	3.03644	4.56631	PP															ENSG00000149308	525.255	1.12571	8.77501e-05	0.00207899	414.028	266.937	310.375	911.797	412.081	836.309	NPAT	nuclear protein, coactivator of histone transcription	protein-coding	4863
					P02T_CTCACTGGTGAATAAC	2.68025	4.56561	PP															ENSG00000119421	1643.64	-0.465241	8.84073e-05	0.00209265	1874.65	1955.11	1888.21	1371.11	1465.04	1307.72	NDUFA8	NADH:ubiquinone oxidoreductase subunit A8	protein-coding	4702
					P02T_CTCAGAAAGCGCTGCT	3.5219	4.20017	PP															ENSG00000141934	723.77	-0.586252	8.895e-05	0.00210359	792.969	874.606	937.615	542.126	647.029	548.278	PLPP2	phospholipid phosphatase 2	protein-coding	8612
					P02T_CTCAGAACATGGCCCA	0	3.78348	NP															ENSG00000197746	29711.4	-0.48008	8.90499e-05	0.00210404	35106.2	36471.1	32250.9	25394.6	26267.4	22778.5	PSAP	prosaposin	protein-coding	5660
					P02T_CTCAGAAGTGGAGGTT	1.68451	3.70151	PP															ENSG00000133247	371.255	-0.601817	8.9506e-05	0.00211289	477.185	442.769	421.764	282.589	319.824	283.4	KMT5C	lysine methyltransferase 5C	protein-coding	84787
					P02T_CTCAGGGCAACAGCTT	3.42795	4.47117	PP															ENSG00000147123	1539.76	-0.562766	9.01329e-05	0.00212413	1885.68	1783.83	1837.38	1129.5	1437.98	1164.16	NDUFB11	NADH:ubiquinone oxidoreductase subunit B11	protein-coding	54539
					P02T_CTCAGGGGTGCATCTA	0	3.34956	NP															ENSG00000225830	1070.16	0.584295	9.01453e-05	0.00212413	916.275	818.121	835.958	1347.21	1102.16	1401.26	PGBD3	piggyBac transposable element derived 3	protein-coding	267004
					P02T_CTCAGTCAGTGAGTTA	3.1262	4.01581	PP															ENSG00000125148	1094.66	-0.508922	9.07021e-05	0.00213532	1352.36	1304.62	1200.41	869.11	874.597	966.895	MT2A	metallothionein 2A	protein-coding	4502
					P02T_CTCAGTCCACACAGAG	0	3.50024	NP															ENSG00000101654	1045.42	0.769702	9.12224e-05	0.00214562	923.292	744.326	652.113	1495.76	1038.2	1418.85	RNMT	RNA guanine-7 methyltransferase	protein-coding	8731
					P02T_CTCAGTCGTCACCGAC	3.16467	4.45497	PP															ENSG00000151725	247.748	0.833099	9.23457e-05	0.00217008	206.513	149.412	179.52	335.521	253.399	362.123	CENPU	centromere protein U	protein-coding	79682
					P02T_CTCAGTCTCACCATAG	0	4.06797	NP															ENSG00000172123	185.964	0.685716	9.33013e-05	0.00219056	139.346	140.301	148.158	231.364	232.488	224.127	SLFN12	schlafen family member 12	protein-coding	55106
					P02T_CTCATCGCACAAGCTT	0	4.01535	NP															ENSG00000198951	1730.18	-0.454894	9.34096e-05	0.00219112	2029.04	2022.53	1949.85	1486.37	1514.25	1379.03	NAGA	alpha-N-acetylgalactosaminidase	protein-coding	4668
					P02T_CTCATCGCAGAACATA	3.21313	2.19191	PP															ENSG00000092201	6008.95	0.607833	9.37218e-05	0.00219647	4596.41	4339.32	5349.92	6743.71	6590.84	8433.48	SUPT16H	SPT16 homolog, facilitates chromatin remodeling subunit	protein-coding	11198
					P02T_CTCATCGCAGGCACTC	3.02521	4.54427	PP															ENSG00000071553	2519.2	-0.460066	9.47948e-05	0.00221961	3005.46	2959.99	2785.81	2109.6	2247.38	2006.96	ATP6AP1	ATPase H+ transporting accessory protein 1	protein-coding	537
					P02T_CTCATGCAGCTGACTT	0	0	NN															ENSG00000005882	367.095	-0.579412	9.51694e-05	0.00222638	417.035	438.214	463.941	293.687	306.293	283.4	PDK2	pyruvate dehydrogenase kinase 2	protein-coding	5164
					P02T_CTCATGCCATCGAAGG	3.11633	4.68966	PP															ENSG00000215305	361.216	-0.581599	9.64997e-05	0.00225548	444.103	425.459	430.416	309.908	273.081	284.327	VPS16	VPS16 core subunit of CORVET and HOPS complexes	protein-coding	64601
					P02T_CTCATTAGTTGGGACA	0	4.79698	NP															ENSG00000204116	154.277	1.20679	9.68807e-05	0.00226235	98.2439	60.1292	122.204	179.286	172.213	293.588	CHIC1	cysteine rich hydrophobic domain 1	protein-coding	53344
					P02T_CTCATTATCCTGTTGC	2.89494	4.39096	PP															ENSG00000166068	429.323	0.585459	9.7424e-05	0.00227299	351.874	327.066	351.47	478.096	504.338	563.096	SPRED1	sprouty related EVH1 domain containing 1	protein-coding	161742
					P02T_CTCATTATCGGTCAGC	0	0	NN															ENSG00000165322	292.951	1.04212	9.77059e-05	0.00227753	225.56	163.989	186.009	519.075	250.939	412.135	ARHGAP12	Rho GTPase activating protein 12	protein-coding	94134
					P02T_CTCATTATCTCGTTTA	3.08882	4.44035	PP															ENSG00000115317	533.256	-0.59184	9.86366e-05	0.00229716	657.633	679.642	586.144	466.143	421.922	388.055	HTRA2	HtrA serine peptidase 2	protein-coding	27429
					P02T_CTCCAACCAACTGCTA	1.98143	5.01778	PP															ENSG00000197841	120.798	0.986376	9.93084e-05	0.00231074	83.2066	64.6844	96.2488	180.14	125.47	175.041	ZNF181	zinc finger protein 181	protein-coding	339318
					P02T_CTCCACAAGAGCAGAA	0	3.79727	NP															ENSG00000101166	4678.8	0.58683	9.96306e-05	0.00231479	3918.73	3589.53	3713.69	6035.1	4637.45	6178.31	PRELID3B	PRELI domain containing 3B	protein-coding	51012
					P02T_CTCCACAAGATAGGGA	2.07223	4.25455	PP															ENSG00000145494	2142.82	-0.45218	9.96748e-05	0.00231479	2527.27	2413.37	2486.25	1697.24	1879.58	1853.22	NDUFS6	NADH:ubiquinone oxidoreductase subunit S6	protein-coding	4726
					P02T_CTCCACAGTACGTACT	2.92126	4.70754	PP															ENSG00000100983	3264.48	-0.512401	9.97496e-05	0.00231479	3748.31	4033.21	3732.07	2835.28	2862.43	2375.56	GSS	glutathione synthetase	protein-coding	2937
					P02T_CTCCATGAGTTCACTG	0	3.39133	NP															ENSG00000204764	150.519	0.841859	0.000100005	0.00231697	118.294	110.237	95.1673	189.531	164.833	225.053	RANBP17	RAN binding protein 17	protein-coding	64901
					P02T_CTCCATGCACTGAATC	2.34396	3.87353	PP															ENSG00000198464	407.596	0.845515	0.000100021	0.00231697	327.814	252.36	295.235	516.514	396.09	657.563	ZNF480	zinc finger protein 480	protein-coding	147657
					P02T_CTCCATGCAGGTTCAT	0	3.5373	NP															ENSG00000183354	233.908	0.986527	0.000100267	0.00232018	187.465	159.433	124.366	359.425	215.266	357.492	KIAA2026	KIAA2026	protein-coding	158358
					P02T_CTCCATGGTGGCCCAT	0	4.02459	NP															ENSG00000153993	63.1703	1.34027	0.000100338	0.00232018	50.1245	27.3314	30.2805	99.8878	63.9649	107.433	SEMA3D	semaphorin 3D	protein-coding	223117
					P02T_CTCCATGTCTACCAGA	2.7612	4.72916	PP															ENSG00000178338	207.98	0.931615	0.000101504	0.00234504	172.428	125.725	131.937	318.446	199.275	300.071	ZNF354B	zinc finger protein 354B	protein-coding	117608
					P02T_CTCCCAACACGCGTCA	3.04382	3.04382	PP															ENSG00000165724	1009.17	-0.508179	0.000101632	0.00234593	1101.74	1278.2	1175.53	827.276	804.481	867.798	ZMYND19	zinc finger MYND-type containing 19	protein-coding	116225
					P02T_CTCCCAACAGATCATC	0	4.31374	NP															ENSG00000143374	1642.33	-0.499201	0.000102526	0.00236446	1882.67	1939.62	1947.69	1396.72	1463.81	1223.44	TARS2	threonyl-tRNA synthetase 2, mitochondrial	protein-coding	80222
					P02T_CTCCCAAGTTAAACAG	1.67008	3.6842	PP															ENSG00000126934	1683.69	-0.484515	0.000102954	0.00237056	1880.67	1951.46	2057.99	1312.2	1506.86	1392.92	MAP2K2	mitogen-activated protein kinase kinase 2	protein-coding	5605
					P02T_CTCCCTCCATGGGTTT	2.57211	4.01494	PP															ENSG00000156011	255.021	0.806279	0.00010303	0.00237056	196.488	166.722	194.66	391.014	257.09	324.151	PSD3	pleckstrin and Sec7 domain containing 3	protein-coding	23362
					P02T_CTCCCTCCATTCGGGC	2.42395	4.42273	PP															ENSG00000204628	35042.7	-0.421923	0.000103064	0.00237056	39282.5	40921.5	40186.6	29537.8	31752.4	28575.3	RACK1	receptor for activated C kinase 1	protein-coding	10399
					P02T_CTCCCTCGTAGCTTTG	3.91035	4.82969	PP															ENSG00000143774	1561.8	-0.50499	0.000103869	0.00238697	1817.51	1926.87	1750.86	1206.34	1417.07	1252.15	GUK1	guanylate kinase 1	protein-coding	2987
					P02T_CTCCCTCGTTGGGCCT	2.76987	4.508	PP															ENSG00000138050	425.745	0.594796	0.00010448	0.00239888	334.831	318.867	364.448	481.511	494.498	560.318	THUMPD2	THUMP domain containing 2	protein-coding	80745
					P02T_CTCCGATCAGTTAAAG	0	4.65238	NP															ENSG00000102580	1025.88	0.629712	0.000105	0.0024087	893.218	736.127	788.375	1318.18	1046.81	1372.55	DNAJC3	DnaJ heat shock protein family (Hsp40) member C3	protein-coding	5611
					P02T_CTCCGATCATGCAGCC	2.22571	4.56425	PP															ENSG00000137962	1061.15	1.08582	0.000105909	0.00242741	861.138	655.043	523.42	2043.86	916.42	1366.99	ARHGAP29	Rho GTPase activating protein 29	protein-coding	9411
					P02T_CTCCGATTCCTAGCCT	1.98278	3.47552	PP															ENSG00000155097	1692.78	0.671987	0.000106122	0.00243015	1376.42	1277.29	1264.21	2307.67	1610.19	2320.92	ATP6V1C1	ATPase H+ transporting V1 subunit C1	protein-coding	528
					P02T_CTCCGATTCTGGAGAG	0	4.85447	NP															ENSG00000140836	1269.45	0.532624	0.000106672	0.0024406	1072.66	972.088	1069.55	1465.02	1374.01	1663.36	ZFHX3	zinc finger homeobox 3	protein-coding	463
					P02T_CTCCTCCCAACAGCTT	0	0	NN															ENSG00000147649	4181.58	0.731056	0.000107443	0.00245607	2974.38	2585.55	3873.74	4659.73	4868.71	6127.38	MTDH	metadherin	protein-coding	92140
					P02T_CTCCTCCTCCCTCTAG	2.62773	4.3574	PP															ENSG00000149806	4366.75	-0.536233	0.000108349	0.00247461	5087.63	5292.28	5124.98	3297.15	4117.12	3281.33	FAU	FAU ubiquitin like and ribosomal protein S30 fusion	protein-coding	2197
					P02T_CTCCTTTCACATACTG	2.87011	4.21295	PP															ENSG00000172262	2216.57	0.555723	0.000109143	0.00249056	1969.89	1574.29	1841.7	2697.83	2404.83	2810.85	ZNF131	zinc finger protein 131	protein-coding	7690
					P02T_CTCGAGGAGAATCCCT	3.04872	2.4019	PP															ENSG00000125991	7407.27	-0.447767	0.000110204	0.00251258	8272.54	8593.92	8774.86	5873.75	6729.84	6198.69	ERGIC3	ERGIC and golgi 3	protein-coding	51614
					P02T_CTCGAGGAGAGCTGCA	0	5.02526	NP															ENSG00000142669	1203.89	-0.504945	0.000110388	0.00251456	1339.33	1514.16	1383.17	1032.17	1032.05	922.44	SH3BGRL3	SH3 domain binding glutamate rich protein like 3	protein-coding	83442
					P02T_CTCGAGGCACACGGAA	2.33283	4.29224	PP															ENSG00000151292	620.538	0.871635	0.000110681	0.00251699	516.282	403.594	396.891	928.018	556.002	922.44	CSNK1G3	casein kinase 1 gamma 3	protein-coding	1456
					P02T_CTCGAGGTCTACACTT	0	2.77818	NP															ENSG00000068885	216.898	1.0025	0.000110688	0.00251699	190.473	126.636	116.796	339.789	212.806	314.889	IFT80	intraflagellar transport 80	protein-coding	57560
					P02T_CTCTCAGAGGTTCTAC	3.45589	4.61246	PP															ENSG00000149792	2600.54	-0.547787	0.000111082	0.00252374	2960.35	3202.33	3100.51	2041.3	2423.28	1875.44	MRPL49	mitochondrial ribosomal protein L49	protein-coding	740
					P02T_CTCTCGACAACCGTAT	0	3.88472	NP															ENSG00000213096	195.001	0.988125	0.000111353	0.00252762	151.376	112.97	128.692	276.612	177.133	323.225	ZNF254	zinc finger protein 254	protein-coding	9534
					P02T_CTCTCGATCAGGAAGC	2.71908	4.36837	PP															ENSG00000101400	525.093	-0.659546	0.000111447	0.00252762	631.568	696.041	601.285	460.167	424.382	337.117	SNTA1	syntrophin alpha 1	protein-coding	6640
					P02T_CTCTGGTCAAGTGGAC	0	4.44139	NP															ENSG00000213281	3911.37	0.5439	0.000112052	0.00253861	3299.19	2974.57	3275.7	4648.63	4060.54	5209.57	NRAS	NRAS proto-oncogene, GTPase	protein-coding	4893
					P02T_CTCTGGTCACAAACGG	2.25361	4.31558	PP															ENSG00000037749	600.532	0.826832	0.000112127	0.00253861	409.016	349.842	540.723	624.086	766.348	913.179	MFAP3	microfibril associated protein 3	protein-coding	4238
					P02T_CTGAGCGCAGAAATCA	0	4.4266	NP															ENSG00000103502	1030.38	-0.483415	0.000112565	0.00254632	1140.83	1242.67	1219.87	855.45	902.889	820.564	CDIPT	CDP-diacylglycerol--inositol 3-phosphatidyltransferase	protein-coding	10423
					P02T_CTGAGCGGTTATAGCC	2.74844	4.77022	PP															ENSG00000119844	504.457	0.637154	0.000113077	0.00255502	452.123	389.929	342.819	650.552	559.693	631.631	AFTPH	aftiphilin	protein-coding	54812
					P02T_CTGAGGCAGCGGTAAC	1.9538	5.97018	PP															ENSG00000167792	3341.24	-0.435382	0.000113146	0.00255502	3669.11	3895.64	3959.18	2727.71	2957.14	2838.63	NDUFV1	NADH:ubiquinone oxidoreductase core subunit V1	protein-coding	4723
					P02T_CTGATCCGTTTACTTC	0	3.70696	NP															ENSG00000123124	496.691	0.690264	0.000113581	0.00256262	406.008	358.042	377.425	651.405	490.807	696.461	WWP1	WW domain containing E3 ubiquitin protein ligase 1	protein-coding	11059
					P02T_CTGATCCTCATGGTAC	1.52019	3.69645	PP															ENSG00000139354	498.19	0.758435	0.000113872	0.00256696	397.988	305.201	408.787	681.286	499.418	696.461	GAS2L3	growth arrest specific 2 like 3	protein-coding	283431
					P02T_CTGATCCTCCGCCTAT	2.47239	4.01193	PP															ENSG00000170802	508.343	1.048	0.000114729	0.00258402	438.088	283.336	273.606	908.382	457.595	689.052	FOXN2	forkhead box N2	protein-coding	3344
					P02T_CTGCAGGAGTCTCTGA	0	5.5054	NP															ENSG00000112029	689.023	0.648761	0.00011578	0.00260545	546.357	457.346	607.773	881.916	736.826	903.918	FBXO5	F-box protein 5	protein-coding	26271
					P02T_CTGCAGGCAAATCGGG	2.19243	3.83058	PP															ENSG00000141429	2338.57	0.687187	0.000116031	0.00260884	2055.1	1708.21	1613.52	3319.35	2307.66	3027.57	GALNT1	polypeptide N-acetylgalactosaminyltransferase 1	protein-coding	2589
					P02T_CTGCAGGTCACATACG	2.71157	3.88731	PP															ENSG00000081386	203.2	0.783176	0.000116407	0.00261503	153.381	148.501	147.077	278.32	202.965	288.957	ZNF510	zinc finger protein 510	protein-coding	22869
					P02T_CTGCATCAGAAATTGC	2.94881	4.69592	PP															ENSG00000133302	739.567	0.849015	0.000116697	0.00261928	603.498	481.033	500.71	1120.96	656.87	1074.33	SLF1	SMC5-SMC6 complex localization factor 1	protein-coding	84250
					P02T_CTGCATCAGGCACCAA	0	2.31295	NP															ENSG00000150527	781.823	0.63835	0.000116826	0.00261993	682.695	587.626	565.597	1073.15	805.711	976.157	MIA2	MIA SH3 domain ER export factor 2	protein-coding	4253
					P02T_CTGCATCAGGGCTTCC	0	2.78686	NP															ENSG00000183011	488.501	-0.598268	0.000117409	0.00263057	561.394	633.178	568.841	365.402	439.143	363.049	NAA38	N-alpha-acetyltransferase 38, NatC auxiliary subunit	protein-coding	84316
					P02T_CTGCATCCACGGTGAA	2.52606	2.52606	PP															ENSG00000109184	840.408	0.772836	0.000117576	0.00263057	750.864	531.141	580.737	1171.33	830.313	1178.06	DCUN1D4	defective in cullin neddylation 1 domain containing 4	protein-coding	23142
					P02T_CTGCATCGTTCATCGA	0	4.12342	NP															ENSG00000129562	2356.77	-0.505947	0.000117604	0.00263057	2909.22	2855.22	2532.75	2078.01	1981.68	1783.76	DAD1	defender against cell death 1	protein-coding	1603
					P02T_CTGCATCTCAGTCATG	0	5.3557	NP															ENSG00000169189	985.292	-0.498039	0.000117789	0.00263245	1075.67	1203.49	1180.94	803.371	864.756	783.519	NSMCE1	NSE1 homolog, SMC5-SMC6 complex component	protein-coding	197370
					P02T_CTGCCATCAAGTATCC	0	3.86502	NP															ENSG00000169738	357.151	-0.583526	0.000118491	0.00264587	411.021	433.659	441.23	282.589	266.93	307.48	DCXR	dicarbonyl and L-xylulose reductase	protein-coding	51181
					P02T_CTGCCATCACTGCTTC	0	2.05293	NP															ENSG00000135040	1068.7	0.597854	0.000120344	0.00268492	867.153	788.968	896.52	1325.86	1089.86	1443.86	NAA35	N-alpha-acetyltransferase 35, NatC auxiliary subunit	protein-coding	60560
					P02T_CTGCCATCATCAACCA	1.84799	4.46075	PP															ENSG00000029153	680.355	0.588987	0.000120819	0.00269322	566.406	470.101	594.796	821.3	762.658	866.872	ARNTL2	aryl hydrocarbon receptor nuclear translocator like 2	protein-coding	56938
					P02T_CTGCCATTCGACGACC	2.27582	3.79952	PP															ENSG00000151414	1703.12	0.928469	0.000121058	0.00269623	1538.82	1026.75	954.918	2896.75	1681.54	2119.95	NEK7	NIMA related kinase 7	protein-coding	140609
					P02T_CTGCCTAAGCGTTGTT	2.27955	4.20159	PP															ENSG00000171109	1336.89	0.646436	0.000121293	0.00269877	1160.88	976.643	990.605	1762.12	1326.04	1805.06	MFN1	mitofusin 1	protein-coding	55669
					P02T_CTGCGAGAGTCCTGTA	0	0	NN															ENSG00000134758	837.485	0.618485	0.000121379	0.00269877	673.673	594.914	714.836	1022.78	872.136	1146.57	RNF138	ring finger protein 138	protein-coding	51444
					P02T_CTGCGAGTCAAGGACG	1.2711	4.32252	PP															ENSG00000105223	964.124	-0.578311	0.000121923	0.00270854	1211.01	1174.34	1079.28	873.378	772.499	674.234	PLD3	phospholipase D family member 3	protein-coding	23646
					P02T_CTGCTCAAGAGCGACT	0	2.66981	NP															ENSG00000186432	2681	0.565808	0.00012332	0.00273724	2192.44	2022.53	2272.12	3148.6	2783.7	3666.61	KPNA4	karyopherin subunit alpha 4	protein-coding	3840
					P02T_CTGCTCAAGTCAATCC	0	0	NN															ENSG00000001629	1293.15	0.808404	0.000124055	0.0027512	1145.84	819.943	855.425	1998.61	1249.78	1689.29	ANKIB1	ankyrin repeat and IBR domain containing 1	protein-coding	54467
					P02T_CTGCTCACAAAGCAAT	1.63077	3.39298	PP															ENSG00000104331	2616.64	0.433232	0.000124381	0.00275609	2265.63	2107.25	2307.81	2972.73	2966.99	3079.43	IMPAD1	inositol monophosphatase domain containing 1	protein-coding	54928
					P02T_CTGGACGAGACCAACG	2.10844	4.19145	PP															ENSG00000152457	261.43	0.687502	0.000124674	0.00276023	194.483	206.808	200.068	310.762	284.152	372.31	DCLRE1C	DNA cross-link repair 1C	protein-coding	64421
					P02T_CTGGACGAGACTCCGC	0	3.85065	NP															ENSG00000111581	2639.47	0.674054	0.000125248	0.00277057	2154.35	1820.27	2128.29	3232.27	2609.03	3892.59	NUP107	nucleoporin 107	protein-coding	57122
					P02T_CTGGACGAGAGCATAT	1.96287	3.91118	PP															ENSG00000135315	82.9059	1.31349	0.000125774	0.00277985	66.1643	39.1751	37.8506	147.697	75.0357	131.513	CEP162	centrosomal protein 162	protein-coding	22832
					P02T_CTGGACGTCGAGAGCA	0	3.02791	NP															ENSG00000135316	6841.72	0.565288	0.000126014	0.00278278	5458.55	5062.69	6034.47	7575.25	7513.41	9405.93	SYNCRIP	synaptotagmin binding cytoplasmic RNA interacting protein	protein-coding	10492
					P02T_CTGGCAGAGAAACTAC	0	3.41029	NP															ENSG00000165733	2587.15	0.695077	0.000126207	0.0027847	1852.6	1829.38	2246.17	2889.92	2741.88	3962.97	BMS1	BMS1 ribosome biogenesis factor	protein-coding	9790
					P02T_CTGGCAGGTGCATTAC	3.33735	3.06144	PP															ENSG00000005436	424.077	0.540538	0.000126911	0.00279785	347.864	345.287	343.9	502.854	478.506	526.05	GCFC2	GC-rich sequence DNA-binding factor 2	protein-coding	6936
					P02T_CTGGCAGGTGCGTGCT	3.19784	3.19784	PP															ENSG00000184445	1608.2	0.833449	0.000127158	0.00280092	1385.44	1092.35	991.687	2528.78	1488.41	2162.55	KNTC1	kinetochore associated 1	protein-coding	9735
					P02T_CTGGCAGGTTCCAAAC	0	2.83336	NP															ENSG00000204536	576.979	-0.61529	0.000127926	0.00281546	731.817	758.903	603.447	490.902	463.745	413.061	CCHCR1	coiled-coil alpha-helical rod protein 1	protein-coding	54535
					P02T_CTGGTCTAGGCAATGC	4.2707	4.77592	PP															ENSG00000101197	59.7658	-1.12467	0.000128338	0.00282214	91.2265	81.9943	72.4569	42.6871	40.5931	29.6366	BIRC7	baculoviral IAP repeat containing 7	protein-coding	79444
					P02T_CTGGTCTTCACCTGTC	2.93183	3.42111	PP															ENSG00000151151	872.842	0.845567	0.000128637	0.00282632	763.897	537.518	572.085	1326.72	814.322	1222.51	IPMK	inositol polyphosphate multikinase	protein-coding	253430
					P02T_CTGTACCGTATGGTTC	3.55532	3.55532	PP															ENSG00000151553	797.028	0.799791	0.000129203	0.00283635	700.74	542.074	502.873	1220.85	777.419	1038.21	FAM160B1	family with sequence similarity 160 member B1	protein-coding	57700
					P02T_CTGTACCGTTGGGACA	0	4.70539	NP															ENSG00000140995	709.908	-0.599639	0.000129509	0.00284068	895.223	938.379	732.14	602.742	565.843	525.124	DEF8	differentially expressed in FDCP 8 homolog	protein-coding	54849
					P02T_CTGTATTCACATCCCT	0	2.82591	NP															ENSG00000136840	1517.74	-0.513339	0.000129623	0.00284078	1807.49	1865.83	1680.57	1306.23	1328.5	1117.86	ST6GALNAC4	ST6 N-acetylgalactosaminide alpha-2,6-sialyltransferase 4	protein-coding	27090
					P02T_CTGTATTTCTGCACCT	0	3.71143	NP															ENSG00000174010	325.672	0.818531	0.000129833	0.00284299	283.704	231.406	192.498	460.167	329.665	456.589	KLHL15	kelch like family member 15	protein-coding	80311
					P02T_CTGTCGTCAGTCCCGA	1.47538	5.00661	PP															ENSG00000123106	421.02	0.875155	0.000130816	0.00286049	320.796	240.517	330.923	484.072	436.683	713.132	CCDC91	coiled-coil domain containing 91	protein-coding	55297
					P02T_CTGTCGTGTCGTGGTC	2.20951	4.18799	PP															ENSG00000281344	95.8136	1.2271	0.000130906	0.00286049	75.1867	40.0861	57.3167	118.67	102.098	181.524	HELLPAR	HELLP associated long non-coding RNA [Source:HGNC Symbol;Acc:HGNC:43984]	lncRNA
					P02T_CTGTCGTTCGGTCACG	3.24347	4.82119	PP															ENSG00000078124	767.545	0.636189	0.000130962	0.00286049	661.643	511.098	631.565	952.776	819.242	1028.95	ACER3	alkaline ceramidase 3	protein-coding	55331
					P02T_CTGTGAAAGGACATCG	2.16121	4.53453	PP															ENSG00000005812	659.654	1.00131	0.000132385	0.00288824	424.053	301.557	593.714	701.776	810.632	1126.19	FBXL3	F-box and leucine rich repeat protein 3	protein-coding	26224
					P02T_CTGTGAAGTAGCGTAG	1.614	3.8974	PP															ENSG00000159363	965.909	-0.611673	0.000132498	0.00288824	1164.89	1315.55	1023.05	862.28	710.994	718.689	ATP13A2	ATPase cation transporting 13A2	protein-coding	23400
					P02T_CTGTGAAGTATCAAGA	0	1.64351	NP															ENSG00000124279	891.827	0.639116	0.000132565	0.00288824	711.767	624.979	757.013	1083.4	918.88	1254.93	FASTKD3	FAST kinase domains 3	protein-coding	79072
					P02T_CTGTGAATCTCTTAAC	1.99267	2.61522	PP															ENSG00000133243	828.226	-0.501061	0.000132827	0.00289151	926.3	1024.93	960.325	715.436	698.693	643.671	BTBD2	BTB domain containing 2	protein-coding	55643
					P02T_CTGTGGGAGGTTCTTG	0	3.41692	NP															ENSG00000143878	4515.11	-0.60699	0.000133271	0.00289875	5637	5996.52	4719.43	3965.63	3718.57	3053.5	RHOB	ras homolog family member B	protein-coding	388
					P02T_CTGTGGGCACTGGACC	3.69298	3.97442	PP															ENSG00000138758	3391.68	0.646821	0.00013375	0.00290674	2981.4	2459.83	2491.65	4691.31	3347.08	4378.81	SEPTIN11	septin 11	protein-coding	55752
					P02T_CTTACCGAGAGCCGTA	4.01297	5.05716	PP															ENSG00000113391	187.457	0.793937	0.000134093	0.00290986	138.343	116.614	156.81	205.752	238.638	268.582	FAM172A	family with sequence similarity 172 member A	protein-coding	83989
					P02T_CTTACCGAGATACAGT	3.3929	4.0691	PP															ENSG00000137409	5387.17	-0.462545	0.000134117	0.00290986	6239.49	6396.47	6092.87	4560.69	4898.23	4135.24	MTCH1	mitochondrial carrier 1	protein-coding	23787
					P02T_CTTACCGCAGACACCC	0	3.321	NP															ENSG00000091436	1999.74	0.64615	0.000135287	0.0029328	1695.21	1502.32	1481.58	2729.41	1933.71	2656.18	MAP3K20	mitogen-activated protein kinase kinase kinase 20	protein-coding	51776
					P02T_CTTACCGCAGGCTCTG	2.5788	3.23327	PP															ENSG00000102781	205.61	0.71835	0.000135494	0.00293483	146.363	145.768	175.194	272.344	226.337	267.656	KATNAL1	katanin catalytic subunit A1 like 1	protein-coding	84056
					P02T_CTTACCGTCATCTCTA	2.12488	3.41732	PP															ENSG00000135336	865.525	0.68427	0.000135679	0.00293641	673.673	598.558	721.325	1099.62	852.455	1247.52	ORC3	origin recognition complex subunit 3	protein-coding	23595
					P02T_CTTACCGTCTGGGATT	3.19324	3.86565	PP															ENSG00000081320	389.622	0.660879	0.000135898	0.0029387	337.839	283.336	285.502	536.15	413.311	481.595	STK17B	serine/threonine kinase 17b	protein-coding	9262
					P02T_CTTAGGACAAGGTACG	2.90434	4.80216	PP															ENSG00000283041	5243.24	-0.495798	0.00013611	0.00294084	5950.77	6263.45	6190.2	4261.88	4866.25	3926.85	AC008038.1	eukaryotic translation elongation factor 1 gamma (	processed_pseudogene
					P02T_CTTAGGACAGGACAGT	3.40113	4.25697	PP															ENSG00000111530	4614.04	0.733845	0.000136389	0.00294335	4021.99	3315.3	3059.41	6646.38	4365.6	6275.56	CAND1	cullin associated and neddylation dissociated 1	protein-coding	55832
					P02T_CTTAGGACATGTCGTA	3.00903	4.35762	PP															ENSG00000117448	1568.33	-0.539993	0.000136453	0.00294335	1900.72	1987.91	1685.98	1360.01	1337.11	1138.23	AKR1A1	aldo-keto reductase family 1 member A1	protein-coding	10327
					P02T_CTTAGGAGTCAGTTTG	3.27974	5.19286	PP															ENSG00000171262	1228.29	0.699082	0.000137007	0.00295286	865.148	837.253	1107.4	1295.98	1455.2	1808.76	FAM98B	family with sequence similarity 98 member B	protein-coding	283742
					P02T_CTTCAATAGGTGCCTC	0	5.95124	NP															ENSG00000109618	210.245	0.8018	0.000137127	0.00295301	182.453	137.568	140.588	302.225	222.647	275.991	SEPSECS	Sep (O-phosphoserine) tRNA:Sec (selenocysteine) tRNA synthase	protein-coding	51091
					P02T_CTTCAATCAGATCCAT	0	2.92697	NP															ENSG00000130150	298.692	1.17797	0.00013727	0.00295363	219.545	182.21	148.158	597.62	232.488	412.135	MOSPD2	motile sperm domain containing 2	protein-coding	158747
					P02T_CTTCAATTCCCAGGAC	3.44411	4.71989	PP															ENSG00000128881	306.481	0.69909	0.000137688	0.00295789	268.667	218.652	214.126	433.701	351.807	351.935	TTBK2	tau tubulin kinase 2	protein-coding	146057
					P02T_CTTCCGATCGTAGAGG	0	2.90467	NP															ENSG00000250033	37.0886	1.65121	0.000137695	0.00295789	22.0548	13.6657	18.3846	54.6395	33.2125	80.5746	SLC7A11-AS1	SLC7A11 antisense RNA 1	ncRNA	641364
					P02T_CTTCCTTTCTTCGTGC	3.38295	4.45867	PP															ENSG00000102595	771.49	0.81839	0.000137837	0.0029585	677.683	460.99	537.479	1029.61	747.897	1175.28	UGGT2	UDP-glucose glycoprotein glucosyltransferase 2	protein-coding	55757
					P02T_CTTCGGTCACTGGCCA	0	5.114	NP															ENSG00000139350	553.243	0.923657	0.000138528	0.00297088	464.152	321.6	361.203	926.31	500.648	745.547	NEDD1	NEDD1 gamma-tubulin ring complex targeting factor	protein-coding	121441
					P02T_CTTCGGTGTCCAGGTC	3.08812	4.15587	PP															ENSG00000273301	274.808	0.837292	0.000140314	0.0030067	240.597	164.9	187.09	371.378	279.231	405.652	AC016717.2	novel transcript	lncRNA
					P02T_CTTCTAAAGACAACTA	0	3.05378	NP															ENSG00000277791	3426.1	-0.527133	0.000141406	0.0030276	3882.64	4097.89	4152.76	2539.03	3217.92	2666.37	PSMB3	proteasome 20S subunit beta 3	protein-coding	5691
					P02T_CTTCTCTAGTCCCGGT	0	3.46598	NP															ENSG00000227097	1620.35	-0.482938	0.000141839	0.00303439	1773.4	1976.06	1916.32	1257.56	1442.9	1355.88	RPS28P7	ribosomal protein S28 pseudogene 7 [Source:HGNC Symbol;Acc:HGNC:35787]	processed_pseudogene
					P02T_CTTCTCTCACTTGAAC	0	3.67887	NP															ENSG00000168758	521.027	-0.533333	0.000142214	0.00303636	642.595	615.868	589.389	424.31	453.905	400.095	SEMA4C	semaphorin 4C	protein-coding	54910
					P02T_CTTCTCTCATGCCGGT	0	3.23047	NP															ENSG00000234420	168.865	0.793435	0.00014225	0.00303636	123.306	108.415	139.507	192.946	201.735	247.281	ZNF37BP	zinc finger protein 37B, pseudogene	pseudo	100129482
					P02T_CTTCTCTGTGGAACAC	3.16677	3.16677	PP															ENSG00000167232	453.708	0.950527	0.000142297	0.00303636	397.988	283.336	247.651	738.487	423.152	631.631	ZNF91	zinc finger protein 91	protein-coding	7644
					P02T_CTTCTCTGTTTCCATT	0	0	NN															ENSG00000137700	404.928	-0.561619	0.000142565	0.00303636	452.123	512.009	483.407	322.715	344.426	314.889	SLC37A4	solute carrier family 37 member 4	protein-coding	2542
					P02T_CTTCTCTTCGCAGTCG	2.89485	5.01368	PP															ENSG00000155827	850.395	0.494425	0.000142573	0.00303636	690.715	695.13	733.221	985.219	934.871	1063.21	RNF20	ring finger protein 20	protein-coding	56254
					P02T_CTTGAGACAATCTAGC	2.85332	3.51721	PP															ENSG00000177239	2278.93	-0.475112	0.000142632	0.00303636	2526.27	2838.83	2586.82	1993.49	1958.31	1769.86	MAN1B1	mannosidase alpha class 1B member 1	protein-coding	11253
					P02T_CTTGATTGTACGATGG	0	5.02056	NP															ENSG00000172260	44.9698	1.21753	0.000142786	0.00303716	29.0722	27.3314	24.8733	64.0307	54.1241	70.387	NEGR1	neuronal growth regulator 1	protein-coding	257194
					P02T_CTTGATTGTGCCCAGT	0	2.04862	NP															ENSG00000166450	517.186	0.739317	0.000143528	0.0030493	432.073	349.842	381.751	682.14	500.648	756.66	PRTG	protogenin	protein-coding	283659
					P02T_CTTGATTTCCAACCAA	3.14575	4.39511	PP															ENSG00000145220	670.103	0.612821	0.000143615	0.0030493	529.314	477.389	583.981	766.661	738.056	925.219	LYAR	Ly1 antibody reactive	protein-coding	55646
					P02T_CTTGATTTCTCCGCAT	1.75332	5.35207	PP															ENSG00000105708	114.53	0.880815	0.000143709	0.0030493	91.2265	76.528	74.6198	158.796	123.009	163.002	ZNF14	zinc finger protein 14	protein-coding	7561
					P02T_CTTTCAAGTGCCTATA	0	0	NN															ENSG00000109089	1115.07	-0.511463	0.000143929	0.00305148	1260.13	1379.33	1292.33	987.78	941.022	829.826	CDR2L	cerebellar degeneration related protein 2 like	protein-coding	30850
					P02T_CTTTCGGCAAGCTCTA	1.95365	4.21358	PP															ENSG00000111775	1574.97	-0.550012	0.000144691	0.00306514	1822.53	1938.71	1851.44	1201.22	1481.03	1154.9	COX6A1	cytochrome c oxidase subunit 6A1	protein-coding	1337
					P02T_CTTTCGGCATGTACGT	2.7954	4.2508	PP															ENSG00000066422	781.083	0.888527	0.000144894	0.00306694	647.608	532.963	463.941	1247.32	688.852	1105.82	ZBTB11	zinc finger and BTB domain containing 11	protein-coding	27107
					P02T_CTTTCGGGTCGACTGC	2.31846	2.69057	PP															ENSG00000089682	385.34	0.727599	0.000145315	0.00307334	302.752	283.336	285.502	503.708	372.718	564.022	RBM41	RNA binding motif protein 41	protein-coding	55285
					P02T_GAAACCTAGAGCATAT	3.4234	5.10111	PP															ENSG00000151135	1191.51	0.631656	0.000145491	0.00307458	1045.6	800.811	959.243	1507.71	1239.93	1595.75	TMEM263	transmembrane protein 263	protein-coding	90488
					P02T_GAAACCTGTCACCACG	0	5.68707	NP															ENSG00000071189	695.145	0.887166	0.000146034	0.00308195	592.471	448.236	423.927	1070.59	618.737	1016.91	SNX13	sorting nexin 13	protein-coding	23161
					P02T_GAAACCTGTCCAAATC	1.83089	4.23574	PP															ENSG00000165832	800.365	0.666221	0.000146077	0.00308195	665.653	547.54	644.542	1012.54	802.021	1129.9	TRUB1	TruB pseudouridine synthase family member 1	protein-coding	142940
					P02T_GAAACCTGTCCGACGT	0	3.9805	NP															ENSG00000085449	373.231	0.736416	0.00014645	0.00308732	301.749	280.603	258.466	571.154	383.789	443.623	WDFY1	WD repeat and FYVE domain containing 1	protein-coding	57590
					P02T_GAAATGAAGGACAAGA	2.73658	3.79104	PP															ENSG00000107731	195.135	-0.851666	0.000146578	0.00308751	268.667	293.357	191.416	157.942	131.62	127.808	UNC5B	unc-5 netrin receptor B	protein-coding	219699
					P02T_GAAATGATCATTCACT	2.63236	3.96321	PP															ENSG00000133739	36.1179	1.48765	0.000147212	0.00309616	23.0572	12.7547	21.6289	64.0307	40.5931	54.6426	LRRCC1	leucine rich repeat and coiled-coil centrosomal protein 1	protein-coding	85444
					P02T_GAAATGATCGCTAATG	0	4.56934	NP															ENSG00000136942	11814.1	-0.469045	0.000147296	0.00309616	13780.2	13552.7	13818.7	8925.88	10851.9	9955.13	RPL35	ribosomal protein L35	protein-coding	11224
					P02T_GAACGTTCACAACGAG	0	3.29512	NP															ENSG00000119397	329.839	1.09385	0.000147409	0.00309616	250.622	222.296	158.973	618.109	278.001	451.033	CNTRL	centriolin	protein-coding	11064
					P02T_GAACGTTCAGCCCAGT	2.90829	4.52804	PP															ENSG00000180626	117.123	0.901709	0.000147465	0.00309616	95.2365	75.617	74.6198	153.674	126.7	176.894	ZNF594	zinc finger protein 594	protein-coding	84622
					P02T_GAACGTTCATGCCGGT	0	3.05237	NP															ENSG00000147889	923.301	-0.508726	0.000147716	0.00309893	1151.86	1120.59	980.872	790.565	746.667	749.251	CDKN2A	cyclin dependent kinase inhibitor 2A	protein-coding	1029
					P02T_GAACGTTTCATCACAG	2.27676	4.9482	PP															ENSG00000109606	5550.59	0.6385	0.00014804	0.00310324	4558.32	3844.62	4624.27	6399.65	5747	8129.7	DHX15	DEAH-box helicase 15	protein-coding	1665
					P02T_GAACTGTTCACCTCAC	0	3.80789	NP															ENSG00000163291	737.112	0.742865	0.000148504	0.00311046	655.628	519.297	480.162	1112.43	761.428	893.73	PAQR3	progestin and adipoQ receptor family member 3	protein-coding	152559
					P02T_GAAGAATAGAGTCACG	0	3.73688	NP															ENSG00000138078	1136.69	0.805849	0.000149729	0.00313359	928.305	807.188	747.28	1720.29	1011.14	1605.94	PREPL	prolyl endopeptidase like	protein-coding	9581
					P02T_GAAGCCCAGGGAGGGT	0	3.29619	NP															ENSG00000134686	1929.74	-0.445174	0.000149909	0.00313483	2184.42	2273.06	2216.97	1653.7	1718.44	1531.84	PHC2	polyhomeotic homolog 2	protein-coding	1912
					P02T_GAAGCGATCAAACCTG	0	4.39801	NP															ENSG00000189308	510.372	0.773378	0.000150629	0.00314735	444.103	368.974	317.945	760.684	509.259	661.268	LIN54	lin-54 DREAM MuvB core complex component	protein-coding	132660
					P02T_GAAGGACGTACTCCCT	0	4.85922	NP															ENSG00000206530	73.443	1.40414	0.000152475	0.00318338	46.1145	25.5093	49.7466	82.813	79.9561	156.519	CFAP44	cilia and flagella associated protein 44	protein-coding	55779
					P02T_GAAGGACGTGCGTGCT	2.58732	4.13469	PP															ENSG00000125826	489.073	-0.559383	0.000153049	0.00319048	602.496	609.491	536.398	426.871	385.019	374.163	RBCK1	RANBP2-type and C3HC4-type zinc finger containing 1	protein-coding	10616
					P02T_GAAGGACTCGTGACTA	3.15889	4.51281	PP															ENSG00000204604	411.628	0.796995	0.000153061	0.00319048	293.729	249.627	360.122	517.368	421.922	627	ZNF468	zinc finger protein 468	protein-coding	90333
					P02T_GAAGGGTAGTGGATTA	0	3.76241	NP															ENSG00000109113	2293.61	-0.501143	0.000155058	0.00322952	2544.32	2738.61	2779.32	1800.54	2124.37	1774.49	RAB34	RAB34, member RAS oncogene family	protein-coding	83871
					P02T_GAAGGGTCAATTGAGA	1.97837	4.78237	PP															ENSG00000172053	7735.12	-0.536095	0.000155336	0.00323273	9307.11	9569.65	8589.93	6674.56	6881.14	5388.31	QARS1	glutaminyl-tRNA synthetase 1	protein-coding	5859
					P02T_GAAGGGTTCCCGAGGT	0	2.72173	NP															ENSG00000125995	758.322	-0.542	0.000155865	0.00324115	905.248	972.088	818.655	569.446	655.64	628.852	ROMO1	reactive oxygen species modulator 1	protein-coding	140823
					P02T_GAAGTAAAGAGGGTGG	2.27183	4.84504	PP															ENSG00000169241	847.567	-0.633681	0.000156754	0.00325703	1000.48	1116.94	974.384	747.878	704.844	540.869	SLC50A1	solute carrier family 50 member 1	protein-coding	55974
					P02T_GAAGTAACATGGAACG	2.11745	4.63802	PP															ENSG00000166181	2148.28	0.635501	0.000157	0.00325954	1858.61	1611.64	1578.91	2884.8	2094.85	2860.86	API5	apoptosis inhibitor 5	protein-coding	8539
					P02T_GAAGTAAGTTCTAAGC	0	3.77552	NP															ENSG00000189423	107.508	1.15276	0.000157384	0.0032649	64.1593	51.0187	85.4343	111.84	131.62	200.973	USP32P3	ubiquitin specific peptidase 32 pseudogene 3 [Source:HGNC Symbol;Acc:HGNC:43576]	transcribed_unprocessed_pseudogene
					P02T_GAAGTAAGTTGCCATA	0	2.50572	NP															ENSG00000089335	260.063	0.795679	0.00015798	0.0032726	217.54	149.412	204.393	330.398	281.691	376.941	ZNF302	zinc finger protein 302	protein-coding	55900
					P02T_GAATAGACACTTGGCG	2.33237	4.92314	PP															ENSG00000051523	2434.52	-0.518648	0.000158007	0.0032726	2833.03	2920.82	2846.37	1786.03	2276.9	1943.98	CYBA	cytochrome b-245 alpha chain	protein-coding	1535
					P02T_GAATAGAGTTGGACCC	3.19414	2.54117	PP															ENSG00000170448	400.239	0.721808	0.000158351	0.00327713	321.799	286.069	299.561	493.463	398.55	601.994	NFXL1	nuclear transcription factor, X-box binding like 1	protein-coding	152518
					P02T_GAATAGATCATACGAC	0	3.69625	NP															ENSG00000115255	367.622	-0.611156	0.000158644	0.00328057	412.023	492.877	427.172	266.368	306.293	300.997	REEP6	receptor accessory protein 6	protein-coding	92840
					P02T_GAATCACCAGAGGACT	0	4.02198	NP															ENSG00000134265	579.618	0.563996	0.000160239	0.00331092	489.215	437.303	478	745.317	613.817	714.058	NAPG	NSF attachment protein gamma	protein-coding	8774
					P02T_GAATCACTCCATACTT	2.66636	4.59688	PP															ENSG00000197020	116.722	1.21577	0.000160658	0.00331695	76.1892	45.5524	89.7601	138.306	125.47	225.053	ZNF100	zinc finger protein 100	protein-coding	163227
					P02T_GAATCACTCTGAGGCC	2.04043	4.39847	PP															ENSG00000141425	1720.5	0.563656	0.000160929	0.0033199	1497.72	1286.4	1383.17	2159.11	1755.34	2241.27	RPRD1A	regulation of nuclear pre-mRNA domain containing 1A	protein-coding	55197
					P02T_GAATCGTAGACAAGCC	3.24083	3.91422	PP															ENSG00000145331	197.268	1.13259	0.000161178	0.00332242	109.271	91.1048	170.869	190.385	260.78	361.197	TRMT10A	tRNA methyltransferase 10A	protein-coding	93587
					P02T_GAATCGTAGGACTTCT	0	4.00408	NP															ENSG00000112159	3565.42	0.44631	0.000161736	0.00333128	3131.78	3110.32	2812.84	4092.84	3928.92	4315.84	MDN1	midasin AAA ATPase 1	protein-coding	23195
					P02T_GAATCGTCATACAGAA	3.17425	3.52902	PP															ENSG00000198961	1498.48	0.941428	0.000162122	0.00333609	1277.17	956.6	845.692	2541.59	1298.98	2070.86	PJA2	praja ring finger ubiquitin ligase 2	protein-coding	9867
					P02T_GACACGCCAATGAAAC	0	0	NN															ENSG00000158864	2871.53	-0.501093	0.000162226	0.00333609	3287.16	3603.19	3204.33	2478.41	2535.22	2120.87	NDUFS2	NADH:ubiquinone oxidoreductase core subunit S2	protein-coding	4720
					P02T_GACACGCCACAATGTC	3.34168	3.73528	PP															ENSG00000166734	895.26	0.658971	0.000162524	0.00333958	776.929	643.2	664.008	1249.02	888.128	1150.27	CASC4	cancer susceptibility 4	protein-coding	113201
					P02T_GACACGCGTAGAGACC	0	3.66656	NP															ENSG00000121864	658.699	0.653786	0.000162665	0.00333982	505.254	456.435	575.33	767.514	704.844	942.816	ZNF639	zinc finger protein 639	protein-coding	51193
					P02T_GACACGCGTCAGACTT	3.34825	5.42104	PP															ENSG00000124702	2546.55	-0.570728	0.000162952	0.00334308	3124.76	3197.78	2808.52	2299.98	2118.22	1730.04	KLHDC3	kelch domain containing 3	protein-coding	116138
					P02T_GACAGCCTCAAGCTTG	2.86604	3.25235	PP															ENSG00000228474	934.17	-0.468419	0.000163576	0.00335311	1054.62	1086.88	1111.73	742.756	792.18	816.86	OST4	oligosaccharyltransferase complex subunit 4, non-catalytic	protein-coding	100128731
					P02T_GACAGCCTCGCTTAAG	2.76962	4.79265	PP															ENSG00000177954	4087.47	-0.439914	0.000163699	0.00335311	4851.04	4592.59	4672.93	3205.8	3627.55	3574.92	RPS27	ribosomal protein S27	protein-coding	6232
					P02T_GACCAATAGTCAGGGT	3.60095	3.60095	PP															ENSG00000140464	450.004	-0.729865	0.000164189	0.00335845	585.454	659.599	439.067	371.378	337.046	307.48	PML	promyelocytic leukemia	protein-coding	5371
					P02T_GACCAATAGTTGAAGT	2.22057	4.13667	PP															ENSG00000012061	371.931	-0.552348	0.000164218	0.00335845	435.08	433.659	457.452	291.98	319.824	293.588	ERCC1	ERCC excision repair 1, endonuclease non-catalytic subunit	protein-coding	2067
					P02T_GACCAATCAATAGTGA	2.36553	3.99034	PP															ENSG00000185009	2087.55	0.645262	0.000164794	0.00336759	1818.52	1651.73	1415.61	2911.26	2099.77	2628.4	AP3M1	adaptor related protein complex 3 subunit mu 1	protein-coding	26985
					P02T_GACCAATGTCAGACGA	3.54882	5.11265	PP															ENSG00000175906	468.564	-0.695215	0.000164958	0.0033683	595.478	656.866	485.57	408.943	354.267	310.259	ARL4D	ADP ribosylation factor like GTPase 4D	protein-coding	379
					P02T_GACCAATGTGTATTGC	3.38433	4.28007	PP															ENSG00000159593	1790.78	0.599811	0.000165481	0.00337634	1506.74	1377.5	1388.58	2428.04	1759.03	2284.8	NAE1	NEDD8 activating enzyme E1 subunit 1	protein-coding	8883
					P02T_GACCAATTCCGGGACT	1.69409	4.67842	PP															ENSG00000167680	642.848	-0.60867	0.000165955	0.00338335	789.961	823.587	715.918	579.691	511.719	436.214	SEMA6B	semaphorin 6B	protein-coding	10501
					P02T_GACCAATTCGCTGCGA	2.92413	4.08978	PP															ENSG00000059691	1239.39	-0.441807	0.000166855	0.00339708	1469.65	1427.61	1385.33	1058.64	1076.33	1018.76	GATB	glutamyl-tRNA amidotransferase subunit B	protein-coding	5188
					P02T_GACCCAGCACTGGCCA	0	0	NN															ENSG00000240342	3641.55	-0.555262	0.00016689	0.00339708	4471.1	4265.53	4263.06	2457.07	3273.28	3119.26	RPS2P5	ribosomal protein S2 pseudogene 5 [Source:HGNC Symbol;Acc:HGNC:31386]	processed_pseudogene
					P02T_GACCCAGTCACGACTA	2.65918	2.65918	PP															ENSG00000164930	696.968	1.06471	0.000167943	0.00341585	400.996	332.532	619.669	660.796	872.136	1295.68	FZD6	frizzled class receptor 6	protein-coding	8323
					P02T_GACCCTTAGAGTTGAT	2.31106	4.16815	PP															ENSG00000127989	266.3	0.862566	0.000168574	0.003426	191.475	149.412	227.104	322.715	282.922	424.174	MTERF1	mitochondrial transcription termination factor 1	protein-coding	7978
					P02T_GACCCTTCATTATGCG	2.15273	4.34489	PP															ENSG00000143228	472.52	0.703635	0.000169528	0.00344269	386.961	296.091	396.891	612.987	492.037	650.154	NUF2	NUF2 component of NDC80 kinetochore complex	protein-coding	83540
					P02T_GACCCTTGTATCCCTC	2.54755	4.42401	PP															ENSG00000119547	616.236	0.843123	0.000169807	0.00344567	518.287	426.37	379.588	1009.98	580.604	782.593	ONECUT2	one cut homeobox 2	protein-coding	9480
					P02T_GACCCTTTCAGCACCG	0	4.20338	NP															ENSG00000205336	2044.77	-0.420859	0.000170457	0.00345616	2355.85	2390.59	2275.36	1695.53	1804.55	1746.71	ADGRG1	adhesion G protein-coupled receptor G1	protein-coding	9289
					P02T_GACCGTGCAACCACAT	2.00849	3.50436	PP															ENSG00000179387	452.923	0.796532	0.000170778	0.00345999	388.966	274.225	330.923	625.793	439.143	658.489	ELMOD2	ELMO domain containing 2	protein-coding	255520
					P02T_GACCGTGCAGGCGAAT	0	4.378	NP															ENSG00000226415	316.13	-0.632959	0.000171169	0.0034652	364.906	370.797	416.357	226.242	280.461	238.019	TPI1P1	triosephosphate isomerase 1 pseudogene 1 [Source:HGNC Symbol;Acc:HGNC:35449]	processed_pseudogene
					P02T_GACCGTGCATACTGAC	2.45359	5.09983	PP															ENSG00000162702	657.869	0.630477	0.000171443	0.00346747	501.245	495.61	553.701	857.157	653.18	886.321	ZNF281	zinc finger protein 281	protein-coding	23528
					P02T_GACCGTGTCCTGTAGA	2.17867	4.95598	PP															ENSG00000164294	1343.24	0.485441	0.000171547	0.00346747	1150.86	1023.11	1185.27	1581.13	1487.18	1631.87	GPX8	glutathione peroxidase 8 (putative)	protein-coding	493869
					P02T_GACCTTCCATGGGAAC	1.38702	4.95679	PP															ENSG00000184840	5638.68	-0.452349	0.000171773	0.00346933	6342.75	6727.18	6474.62	4452.27	5200.84	4634.43	TMED9	transmembrane p24 trafficking protein 9	protein-coding	54732
					P02T_GACGCTGAGAACGCGT	3.43699	4.29352	PP															ENSG00000172954	555.036	0.626699	0.000172252	0.0034763	474.177	392.662	443.393	686.409	576.914	756.66	LCLAT1	lysocardiolipin acyltransferase 1	protein-coding	253558
					P02T_GACGCTGTCACTTTGT	0	5.30678	NP															ENSG00000166598	16486.5	0.688548	0.000173149	0.0034917	14116	12057.7	11703.4	22919.6	15376.2	22746.1	HSP90B1	heat shock protein 90 beta family member 1	protein-coding	7184
					P02T_GACGTTAAGATGCAGC	0	4.05585	NP															ENSG00000011009	1369.76	-0.514205	0.000174009	0.00350633	1655.11	1679.97	1497.8	1171.33	1206.72	1007.65	LYPLA2	lysophospholipase 2	protein-coding	11313
					P02T_GACGTTAAGCCTCTTC	1.23508	3.55938	PP															ENSG00000172379	352.662	-0.581479	0.000174427	0.00351204	395.983	451.88	419.601	279.174	302.603	266.73	ARNT2	aryl hydrocarbon receptor nuclear translocator 2	protein-coding	9915
					P02T_GACGTTACACCTGCGA	2.94082	3.86329	PP															ENSG00000197299	751.591	0.798009	0.000174574	0.00351226	601.493	541.162	505.036	1137.18	667.941	1056.73	BLM	BLM RecQ like helicase	protein-coding	641
					P02T_GACGTTATCAGCATTG	0	4.31667	NP															ENSG00000196586	390.342	0.758033	0.000175043	0.00351899	353.879	259.649	257.384	583.106	434.223	453.811	MYO6	myosin VI	protein-coding	4646
					P02T_GACGTTATCGAGATGG	0	4.96014	NP															ENSG00000271533	124.262	1.14051	0.000176027	0.00353603	108.269	69.2396	55.1538	140.867	148.841	223.201	Z83843.1	novel transcript, sense intronic FTX	lncRNA
					P02T_GACGTTATCGCTGACG	4.18633	0	PN															ENSG00000006576	1061.79	0.727347	0.00017772	0.00356377	909.258	771.658	719.162	1545.27	1003.76	1421.63	PHTF2	putative homeodomain transcription factor 2	protein-coding	57157
					P02T_GACGTTATCTAGTACG	0	3.58261	NP															ENSG00000116752	1049.73	0.607358	0.000177784	0.00356377	863.143	740.682	893.275	1207.19	1120.62	1473.5	BCAS2	BCAS2 pre-mRNA processing factor	protein-coding	10286
					P02T_GACTATGCATGGCGCT	0	4.65852	NP															ENSG00000157514	542.165	-0.77793	0.000177819	0.00356377	757.882	740.682	556.945	501.147	351.807	344.526	TSC22D3	TSC22 domain family member 3	protein-coding	1831
					P02T_GACTCAAAGATCACTC	0	2.61752	NP															ENSG00000104960	687.092	-0.55406	0.000178107	0.0035668	754.874	840.897	855.425	558.347	613.817	499.192	PTOV1	PTOV1 extended AT-hook containing adaptor protein	protein-coding	53635
					P02T_GACTCTCGTCCATCTC	2.66931	2.66931	PP															ENSG00000070081	636.537	0.803376	0.000178531	0.00357255	554.376	435.481	402.298	995.463	613.817	817.786	NUCB2	nucleobindin 2	protein-coding	4925
					P02T_GACTGATAGCGATGCA	3.15333	3.15333	PP															ENSG00000184164	891.969	-0.475433	0.000179991	0.00359745	984.444	1042.24	1085.77	712.021	765.118	762.217	CRELD2	cysteine rich with EGF like domains 2	protein-coding	79174
					P02T_GACTGATCAGCGTGCT	2.77458	4.11297	PP															ENSG00000021574	435.639	0.657398	0.000180052	0.00359745	369.918	301.557	343.9	548.103	450.214	600.142	SPAST	spastin	protein-coding	6683
					P02T_GACTGATCATACTGTG	2.13791	4.66102	PP															ENSG00000132600	1711.62	-0.506091	0.000180407	0.0036006	1942.82	2180.14	1902.27	1456.48	1508.09	1279.93	PRMT7	protein arginine methyltransferase 7	protein-coding	54496
					P02T_GACTTCCTCATGTCTT	2.27035	2.91048	PP															ENSG00000159256	283.697	0.929901	0.000180487	0.0036006	241.6	178.565	166.543	442.238	258.32	414.913	MORC3	MORC family CW-type zinc finger 3	protein-coding	23515
					P02T_GACTTCCTCGCCGATG	4.33302	4.0497	PP															ENSG00000117528	1490.82	0.723349	0.000180625	0.0036006	1305.24	998.509	1071.71	2127.53	1418.3	2023.63	ABCD3	ATP binding cassette subfamily D member 3	protein-coding	5825
					P02T_GACTTCCTCTTTCCAA	2.62604	5.38871	PP															ENSG00000127081	91.9791	0.920527	0.000180914	0.0036036	74.1842	56.485	60.561	125.5	104.558	130.586	ZNF484	zinc finger protein 484	protein-coding	83744
					P02T_GAGAAATTCGGCTATA	0	3.60886	NP															ENSG00000165669	548.256	0.533595	0.000181645	0.00361539	431.07	458.257	454.208	589.936	667.941	688.126	FAM204A	family with sequence similarity 204 member A	protein-coding	63877
					P02T_GAGACCCCACAAGGTG	0	4.49711	NP															ENSG00000159111	1308.35	-0.476359	0.000181928	0.00361824	1409.5	1571.56	1585.4	1091.94	1152.6	1039.13	MRPL10	mitochondrial ribosomal protein L10	protein-coding	124995
					P02T_GAGACTTCAAGACCTT	2.57065	4.29655	PP															ENSG00000103202	713.268	-0.515615	0.000182101	0.00361893	878.18	825.409	813.248	538.711	635.958	588.102	NME4	NME/NM23 nucleoside diphosphate kinase 4	protein-coding	4833
					P02T_GAGACTTGTCCAGCAC	0	3.40643	NP															ENSG00000137145	755.816	0.891446	0.000183518	0.00364431	638.586	526.586	423.927	1242.19	687.622	1015.98	DENND4C	DENN domain containing 4C	protein-coding	55667
					P02T_GAGACTTGTGACCTGC	1.64664	4.66097	PP															ENSG00000152620	1922.67	0.512197	0.000183802	0.00364715	1690.2	1480.45	1585.4	2314.5	2014.89	2450.58	NADK2	NAD kinase 2, mitochondrial	protein-coding	133686
					P02T_GAGCCTGAGAGTTGCG	3.96558	4.90297	PP															ENSG00000198157	107.11	1.09221	0.000184674	0.00366167	84.2091	48.2855	73.5384	161.357	105.788	169.485	HMGN5	high mobility group nucleosome binding domain 5	protein-coding	79366
					P02T_GAGCCTGGTATATGGA	0	3.97853	NP															ENSG00000163435	661.119	-0.484413	0.000185172	0.00366875	744.849	781.679	786.212	554.079	571.993	527.903	ELF3	E74 like ETS transcription factor 3	protein-coding	1999
					P02T_GAGCTGCCAACGAGGT	2.85718	2.85718	PP															ENSG00000085117	360.349	-0.814732	0.000185438	0.00367121	510.267	523.853	344.982	309.055	223.877	250.059	CD82	CD82 molecule	protein-coding	3732
					P02T_GAGCTGCCAGAAGTTA	2.6641	4.68065	PP															ENSG00000054267	532.492	1.11048	0.000186246	0.00368441	435.08	333.444	243.326	997.171	436.683	749.251	ARID4B	AT-rich interaction domain 4B	protein-coding	51742
					P02T_GAGCTGCGTAAGCAAT	2.22471	4.32091	PP															ENSG00000145912	1678.5	-0.465641	0.000187078	0.00369806	1889.69	1927.78	2022.31	1317.32	1526.55	1387.37	NHP2	NHP2 ribonucleoprotein	protein-coding	55651
					P02T_GAGCTGCGTACTCAAC	3.05202	4.35157	PP															ENSG00000156411	2668.62	-0.446108	0.00018933	0.00373871	3196.94	3205.98	2830.15	2264.98	2315.04	2198.67	ATP5MPL	ATP synthase membrane subunit 6.8PL	protein-coding	9556
					P02T_GAGGCAAAGTTTCTTC	0	3.91155	NP															ENSG00000128274	273.612	-0.850344	0.000189422	0.00373871	346.861	399.95	309.294	246.732	194.355	144.479	A4GALT	alpha 1,4-galactosyltransferase (P blood group)	protein-coding	53947
					P02T_GAGGCAAGTTAGAGTA	3.00071	5.54386	PP															ENSG00000163938	3413.25	0.526079	0.000189757	0.00374248	2792.93	2605.6	2995.61	3747.93	3753.02	4584.42	GNL3	G protein nucleolar 3	protein-coding	26354
					P02T_GAGGCAATCCTCCACA	0	4.8078	NP															ENSG00000130164	2278.16	-0.431161	0.000191274	0.00376954	2568.38	2694.88	2583.58	1892.75	2060.41	1868.96	LDLR	low density lipoprotein receptor	protein-coding	3949
					P02T_GAGGCCTAGATAGGGA	0	3.80841	NP															ENSG00000169519	522.232	0.79952	0.000192919	0.00379909	432.073	366.241	346.063	829.837	489.577	669.603	METTL15	methyltransferase like 15	protein-coding	196074
					P02T_GAGGGATAGGCTCACC	1.24084	3.33376	PP															ENSG00000198125	137.407	-0.8448	0.000193378	0.00380525	164.408	215.918	149.24	100.742	92.257	101.876	MB	myoglobin	protein-coding	4151
					P02T_GAGGGATGTATGGGAC	0	3.50949	NP															ENSG00000085760	1405.9	0.58629	0.000194992	0.00383371	1163.89	1049.53	1160.39	1761.27	1399.85	1900.45	MTIF2	mitochondrial translational initiation factor 2	protein-coding	4528
					P02T_GAGGGTATCATCGCTC	2.49591	4.61705	PP															ENSG00000105722	655.755	-0.480471	0.000195119	0.00383371	773.922	759.814	758.094	567.739	553.542	521.42	ERF	ETS2 repressor factor	protein-coding	2077
					P02T_GAGTCATAGATAGGGA	3.11475	3.63508	PP															ENSG00000115661	555.547	-0.563255	0.000196036	0.00384881	644.6	717.906	625.076	484.926	458.825	401.947	STK16	serine/threonine kinase 16	protein-coding	8576
					P02T_GAGTCATAGCATTTGC	0	3.11129	NP															ENSG00000236552	1685.91	-0.514601	0.000196769	0.00385563	1888.69	2073.55	1986.62	1401.84	1537.62	1227.14	RPL13AP5	ribosomal protein L13a pseudogene 5	pseudo	728658
					P02T_GAGTCATAGGCCACTC	2.48564	4.02613	PP															ENSG00000110711	697.886	-0.624213	0.000196772	0.00385563	848.106	929.269	760.257	513.953	645.799	489.931	AIP	aryl hydrocarbon receptor interacting protein	protein-coding	9049
					P02T_GAGTCATCAAACTAAG	2.75901	4.49653	PP															ENSG00000218426	160.863	-0.731229	0.000196828	0.00385563	184.458	210.452	206.556	116.963	136.54	110.211	AL590867.2	60S ribosomal protein L27a (RPL27A) pseudogene	processed_pseudogene
					P02T_GAGTCATCAACTCGAT	0	3.4314	NP															ENSG00000154518	4196.31	-0.435903	0.000197269	0.00386137	4621.47	4809.42	5044.95	3326.18	3661.99	3713.84	ATP5MC3	ATP synthase membrane subunit c locus 3	protein-coding	518
					P02T_GAGTCATCACACCAGC	3.12734	2.91509	PP															ENSG00000128923	260.039	0.857558	0.00019742	0.00386142	235.585	150.323	169.787	391.868	271.851	340.821	MINDY2	MINDY lysine 48 deubiquitinase 2	protein-coding	54629
					P02T_GAGTCATTCTCCAAGA	2.92477	5.17784	PP															ENSG00000108064	3339.17	0.629659	0.000197717	0.00386431	2734.79	2264.87	2866.92	3687.31	3633.7	4847.44	TFAM	transcription factor A, mitochondrial	protein-coding	7019
					P02T_GAGTCTAAGCACTAGG	3.57035	4.56387	PP															ENSG00000108298	19597	-0.421542	0.00019835	0.00387379	21558.5	22796.2	22963.4	16314.2	17954.4	15995.5	RPL19	ribosomal protein L19	protein-coding	6143
					P02T_GAGTCTACAGTAGAAT	1.50189	4.84139	PP															ENSG00000114353	5438.98	-0.478949	0.00019925	0.00388844	6423.95	6627.87	5949.04	4974.76	4530.43	4127.83	GNAI2	G protein subunit alpha i2	protein-coding	2771
					P02T_GAGTGAGAGCCGGATA	2.29389	3.60152	PP															ENSG00000173786	1589.81	-0.480689	0.000199773	0.00389571	1836.56	1939.62	1778.98	1320.74	1444.13	1218.81	CNP	2',3'-cyclic nucleotide 3' phosphodiesterase	protein-coding	1267
					P02T_GAGTGAGAGGAAAGTG	0	0	NN															ENSG00000255893	23.6506	1.83066	0.000199982	0.00389687	8.01991	8.19943	15.1403	27.3198	33.2125	50.0118	AP000786.1	novel transcript	lncRNA
					P02T_GAGTGAGCAAGCTACT	0	5.11244	NP															ENSG00000146842	942.368	0.667939	0.000200739	0.0039087	715.777	620.424	848.936	1054.37	1054.19	1360.51	TMEM209	transmembrane protein 209	protein-coding	84928
					P02T_GAGTGAGCAGCTGAGA	3.4799	4.92225	PP															ENSG00000104872	1552.06	-0.502751	0.000201153	0.00391372	1878.66	1924.13	1655.7	1337.81	1344.49	1171.57	PIH1D1	PIH1 domain containing 1	protein-coding	55011
					P02T_GAGTGTTAGTTGGGAC	2.20286	2.20286	PP															ENSG00000116406	392.336	0.936886	0.000201426	0.00391372	342.851	233.228	232.511	631.769	354.267	559.392	EDEM3	ER degradation enhancing alpha-mannosidase like protein 3	protein-coding	80267
					P02T_GAGTGTTGTGTAGTGG	0	4.11798	NP															ENSG00000196911	207.872	0.954409	0.000201597	0.00391372	188.468	103.859	133.018	320.153	220.187	281.548	KPNA5	karyopherin subunit alpha 5	protein-coding	3841
					P02T_GAGTGTTTCTCGCTTG	2.96135	3.23601	PP															ENSG00000196584	984.552	0.628359	0.000201666	0.00391372	840.086	670.531	811.085	1184.99	1023.44	1377.18	XRCC2	X-ray repair cross complementing 2	protein-coding	7516
					P02T_GAGTTGTCATCAGTCA	0	3.4533	NP															ENSG00000181885	368.052	-0.752344	0.000201749	0.00391372	496.232	497.432	391.484	312.47	297.683	213.013	CLDN7	claudin 7	protein-coding	1366
					P02T_GAGTTGTGTCGCATGC	0	4.36054	NP															ENSG00000117650	1076.49	0.593956	0.000202408	0.00392304	939.332	759.814	875.972	1278.05	1134.15	1471.64	NEK2	NIMA related kinase 2	protein-coding	4751
					P02T_GAGTTTGCATGTTCGA	0	0	NN															ENSG00000050344	128.298	0.930768	0.000202531	0.00392304	95.2365	71.9728	98.4117	157.089	137.77	209.309	NFE2L3	nuclear factor, erythroid 2 like 3	protein-coding	9603
					P02T_GAGTTTGGTGGTCTAT	0	0	NN															ENSG00000139973	50.4133	1.46729	0.000202943	0.00392809	25.0622	32.7977	22.7104	100.742	40.5931	80.5746	SYT16	synaptotagmin 16	protein-coding	83851
					P02T_GAGTTTGTCAAATAGG	2.17714	2.81194	PP															ENSG00000065057	435.753	-0.532717	0.00020375	0.00394079	530.317	507.454	507.199	333.813	380.099	355.64	NTHL1	nth like DNA glycosylase 1	protein-coding	4913
					P02T_GAGTTTGTCTGCTCTG	2.5542	3.88041	PP															ENSG00000156535	2892.69	0.625939	0.000204323	0.00394893	2551.33	2083.57	2191.01	3991.24	2850.13	3688.84	CD109	CD109 molecule	protein-coding	135228
					P02T_GATAGAATCCATGAGT	0	4.1311	NP															ENSG00000174109	443.942	-0.512033	0.00020511	0.0039612	505.254	540.251	520.176	367.109	364.108	366.753	C16orf91	chromosome 16 open reading frame 91	protein-coding	283951
					P02T_GATAGAATCCCATTTA	3.58476	2.91898	PP															ENSG00000171016	151.1	0.9539	0.000206486	0.00398481	118.294	87.4606	103.819	215.997	140.231	240.798	PYGO1	pygopus family PHD finger 1	protein-coding	26108
					P02T_GATAGAATCTGTCCCA	3.22841	3.62058	PP															ENSG00000141384	204.553	0.667737	0.000206691	0.00398581	155.386	156.7	162.217	232.218	241.098	279.696	TAF4B	TATA-box binding protein associated factor 4b	protein-coding	6875
					P02T_GATAGAATCTTTCAGT	1.70398	3.72478	PP															ENSG00000123213	2279.4	0.530248	0.000207706	0.00400149	1926.78	1684.53	1985.54	2642.33	2431.89	3005.34	NLN	neurolysin	protein-coding	57486
					P02T_GATAGCTAGAGAGGGC	0	4.67306	NP															ENSG00000106268	483.087	-0.504564	0.000207812	0.00400149	544.352	567.583	588.307	402.113	399.78	396.39	NUDT1	nudix hydrolase 1	protein-coding	4521
					P02T_GATCACAAGGCCGCTT	3.58432	3.09183	PP															ENSG00000055332	2657.33	0.600913	0.000209078	0.0040229	2361.86	2039.84	1934.71	3729.15	2736.96	3141.48	EIF2AK2	eukaryotic translation initiation factor 2 alpha kinase 2	protein-coding	5610
					P02T_GATCACACAAAGCTCT	2.59291	4.14064	PP															ENSG00000172428	372.504	-0.58717	0.000209989	0.00403744	488.212	412.705	440.149	277.466	321.054	295.44	COPS9	COP9 signalosome subunit 9	protein-coding	150678
					P02T_GATCACAGTAATGCTC	0	4.27926	NP															ENSG00000139697	1818.69	0.890028	0.000210264	0.00403945	1527.79	1251.78	1045.76	3069.2	1596.66	2420.94	SBNO1	strawberry notch homolog 1	protein-coding	55206
					P02T_GATCACATCTGGTGCG	2.55158	0	PN															ENSG00000138660	649.561	0.705381	0.000210444	0.00403945	550.366	409.061	523.42	813.616	661.79	939.111	AP1AR	adaptor related protein complex 1 associated regulatory protein	protein-coding	55435
					P02T_GATCAGTGTATGTCAC	2.61976	4.75006	PP															ENSG00000259820	107.829	1.17489	0.000210559	0.00403945	86.2141	49.1966	63.8054	146.844	100.868	200.047	AC083843.3	novel transcript	lncRNA
					P02T_GATCAGTTCTGCGGCA	1.98902	3.26703	PP															ENSG00000112306	12637	-0.392562	0.000211347	0.00405156	14374.7	14281.6	14380	10388.3	11343.9	11053.5	RPS12	ribosomal protein S12	protein-coding	6206
					P02T_GATCCCTAGAATGTTG	2.67474	4.46078	PP															ENSG00000155744	296.34	0.984992	0.000211603	0.00405254	269.67	154.878	173.032	493.463	291.532	395.464	FAM126B	family with sequence similarity 126 member B	protein-coding	285172
					P02T_GATCCCTAGCCTCTGG	0	3.04262	NP															ENSG00000182504	402.921	0.934136	0.000211709	0.00405254	357.889	225.94	247.651	632.623	369.028	584.397	CEP97	centrosomal protein 97	protein-coding	79598
					P02T_GATCCCTGTTCGTACA	2.12346	4.64477	PP															ENSG00000196914	1464.87	0.613626	0.00021286	0.0040713	1302.23	1133.34	1039.27	2012.27	1489.64	1812.47	ARHGEF12	Rho guanine nucleotide exchange factor 12	protein-coding	23365
					P02T_GATCGTAAGACGCCAA	0	0	NN															ENSG00000057019	755.136	0.667173	0.000213002	0.0040713	606.506	589.448	555.864	1134.62	755.277	889.099	DCBLD2	discoidin, CUB and LCCL domain containing 2	protein-coding	131566
					P02T_GATCGTACAAATGGCG	0	3.0083	NP															ENSG00000120837	790.827	0.570774	0.00021451	0.00409711	665.653	624.068	620.751	1056.93	803.251	974.305	NFYB	nuclear transcription factor Y subunit beta	protein-coding	4801
					P02T_GATCGTACAAGATGTA	1.20259	3.18995	PP															ENSG00000197056	388.885	0.768165	0.000214744	0.00409857	322.801	237.784	303.887	521.637	381.329	565.875	ZMYM1	zinc finger MYM-type containing 1	protein-coding	79830
					P02T_GATCGTAGTCATCCCT	1.99999	3.27925	PP															ENSG00000110717	1046.46	-0.487314	0.00021577	0.00411513	1188.95	1238.11	1236.09	853.742	957.013	804.82	NDUFS8	NADH:ubiquinone oxidoreductase core subunit S8	protein-coding	4728
					P02T_GATCGTAGTGTTCGAT	0	3.79182	NP															ENSG00000100592	885.455	0.775933	0.000216375	0.00412107	760.889	573.96	625.076	1202.07	818.012	1332.72	DAAM1	dishevelled associated activator of morphogenesis 1	protein-coding	23002
					P02T_GATCGTATCGAAGCAG	2.89607	4.24005	PP															ENSG00000138593	783.124	0.75356	0.000216398	0.00412107	666.655	553.917	529.909	1142.31	723.295	1082.66	SECISBP2L	SECIS binding protein 2 like	protein-coding	9728
					P02T_GATGACTGTGCAATAA	3.39875	3.79302	PP															ENSG00000163281	492.537	0.683684	0.000216853	0.00412671	398.991	341.643	394.728	688.116	479.736	652.006	GNPDA2	glucosamine-6-phosphate deaminase 2	protein-coding	132789
					P02T_GATGACTTCGACTCCT	1.87763	3.92873	PP															ENSG00000168159	1520.88	-0.505859	0.000217525	0.00413647	1694.21	1822.1	1836.3	1152.55	1413.38	1206.77	RNF187	ring finger protein 187	protein-coding	149603
					P02T_GATGAGGCAACTACGT	0	3.19329	NP															ENSG00000170949	368.403	0.731553	0.000218001	0.0041425	319.794	276.959	234.674	485.779	372.718	520.493	ZNF160	zinc finger protein 160	protein-coding	90338
					P02T_GATGAGGCATAACGGG	0	0	NN															ENSG00000157350	964.309	-0.571476	0.000218247	0.00414414	1205.99	1177.98	1072.8	765.807	891.818	671.455	ST3GAL2	ST3 beta-galactoside alpha-2,3-sialyltransferase 2	protein-coding	6483
					P02T_GATGAGGCATCCCGTT	2.7495	5.52063	PP															ENSG00000151657	156.606	0.720227	0.000218847	0.00415251	125.311	104.771	125.448	198.922	183.284	201.9	KIN	Kin17 DNA and RNA binding protein	protein-coding	22944
					P02T_GATGATCAGGTGCTTT	2.81758	4.62396	PP															ENSG00000065526	3027.72	0.423923	0.000220926	0.0041889	2669.63	2519.96	2568.44	3274.1	3486.09	3648.09	SPEN	spen family transcriptional repressor	protein-coding	23013
					P02T_GATGATCGTCGTGTTA	0	3.72496	NP															ENSG00000229152	213.858	0.96161	0.000221295	0.00419284	203.505	130.28	101.656	291.126	247.249	309.332	ANKRD10-IT1	ANKRD10 intronic transcript 1 [Source:HGNC Symbol;Acc:HGNC:39891]	lncRNA
					P02T_GATGCTAAGCTTAGTC	0	2.93116	NP															ENSG00000138459	339.915	0.944012	0.000221771	0.0041988	201.5	191.32	304.968	320.153	476.046	545.499	SLC35A5	solute carrier family 35 member A5	protein-coding	55032
					P02T_GATGCTAAGTAATACG	0	4.30886	NP															ENSG00000131437	314.339	0.813865	0.000222187	0.004203	271.675	195.875	217.371	453.337	301.373	446.402	KIF3A	kinesin family member 3A	protein-coding	11127
					P02T_GATGCTAAGTAGCCAG	1.99921	3.27839	PP															ENSG00000168283	266.963	0.907943	0.000222316	0.004203	205.51	128.458	223.86	322.715	298.913	422.322	BMI1	BMI1 proto-oncogene, polycomb ring finger	protein-coding	648
					P02T_GATGCTAAGTAGGAAG	0	0	NN															ENSG00000163811	2712.58	0.778196	0.000222791	0.00420891	1921.77	1643.53	2430.01	2704.66	3278.2	4297.31	WDR43	WD repeat domain 43	protein-coding	23160
					P02T_GATGCTACAATGCTCA	0	3.74889	NP															ENSG00000178082	122.206	0.944822	0.000223252	0.00421193	96.2389	66.5065	88.6787	155.381	129.16	197.269	TWF1P1	twinfilin 1 pseudogene 1 [Source:HGNC Symbol;Acc:HGNC:21736]	processed_pseudogene
					P02T_GATGCTACATCGGAGA	0	3.62994	NP															ENSG00000153317	1494.47	0.487166	0.000223274	0.00421193	1277.17	1159.76	1297.74	1712.61	1620.03	1899.52	ASAP1	ArfGAP with SH3 domain, ankyrin repeat and PH domain 1	protein-coding	50807
					P02T_GATGGAGAGCCATTTG	2.92257	4.5268	PP															ENSG00000067182	3680.14	-0.530973	0.000223593	0.0042149	4343.78	4752.94	3951.61	3170.8	3227.77	2633.96	TNFRSF1A	TNF receptor superfamily member 1A	protein-coding	7132
					P02T_GATGGAGTCCAGTGTA	1.79766	4.57135	PP															ENSG00000154305	892.348	0.746633	0.000224624	0.00423127	767.907	637.734	594.796	1340.38	838.924	1174.35	MIA3	MIA SH3 domain ER export factor 3	protein-coding	375056
					P02T_GATGTTGAGTCACTCA	0	4.07136	NP															ENSG00000237190	1069.52	-0.501653	0.000225378	0.0042424	1219.03	1317.38	1224.2	955.338	906.579	794.632	CDKN2AIPNL	CDKN2A interacting protein N-terminal like	protein-coding	91368
					P02T_GATGTTGAGTTCCATG	0	3.74062	NP															ENSG00000110697	1118.02	-0.616207	0.000226163	0.0042541	1340.33	1477.72	1241.5	1021.08	896.738	730.728	PITPNM1	phosphatidylinositol transfer protein membrane associated 1	protein-coding	9600
					P02T_GATGTTGCAGGGAATC	0	3.75454	NP															ENSG00000244038	7558.53	-0.430828	0.000227388	0.00427403	8665.52	8771.57	8597.5	6176.83	7022.6	6117.19	DDOST	dolichyl-diphosphooligosaccharide--protein glycosyltransferase non-catalytic subunit	protein-coding	1650
					P02T_GATGTTGGTGGCGTAA	2.83971	5.67331	PP															ENSG00000187098	832.021	0.663046	0.000228093	0.0042842	705.752	640.467	587.226	1183.29	809.402	1065.99	MITF	melanocyte inducing transcription factor	protein-coding	4286
					P02T_GATGTTGTCGGCCTTT	0	3.83105	NP															ENSG00000204060	139.365	-0.834883	0.000228558	0.00428983	201.5	186.765	148.158	116.109	87.3366	96.3191	FOXO6	forkhead box O6 [Source:HGNC Symbol;Acc:HGNC:24814]	protein-coding
					P02T_GATTCGACATATCTGG	2.35338	3.97717	PP															ENSG00000104976	213.36	-0.699904	0.000230542	0.00432395	234.582	285.158	271.443	151.966	186.974	150.035	SNAPC2	small nuclear RNA activating complex polypeptide 2	protein-coding	6618
					P02T_GATTCGAGTCATATGC	0	4.94142	NP															ENSG00000153250	2512.07	0.64434	0.000230957	0.00432862	2211.49	1896.8	1773.57	3508.88	2446.66	3235.02	RBMS1	RNA binding motif single stranded interacting protein 1	protein-coding	5937
					P02T_GATTCGATCATTTACC	2.84409	4.84616	PP															ENSG00000116754	3517.44	0.700213	0.000231537	0.00433636	3127.77	2365.08	2548.97	4461.66	3403.67	5197.53	SRSF11	serine and arginine rich splicing factor 11	protein-coding	9295
					P02T_GATTCGATCTGCGGAC	0	3.26716	NP															ENSG00000171703	765.215	-0.491899	0.000232236	0.00434632	906.25	872.784	903.008	585.667	686.392	637.188	TCEA2	transcription elongation factor A2	protein-coding	6919
					P02T_GATTCTTTCAGACCTA	0	3.32332	NP															ENSG00000144395	104.352	0.999437	0.000232724	0.00435233	74.1842	63.7734	71.3755	129.769	104.558	182.451	CCDC150	coiled-coil domain containing 150	protein-coding	284992
					P02T_GATTGGTAGAGCAGTC	0	0	NN															ENSG00000136169	219.164	0.782479	0.00023381	0.00436949	172.428	173.099	138.425	328.691	222.647	279.696	SETDB2	SET domain bifurcated histone lysine methyltransferase 2	protein-coding	83852
					P02T_GATTGGTAGGGAGTGG	0	3.27312	NP															ENSG00000135049	175.6	0.898066	0.000234915	0.004387	136.339	115.703	116.796	283.442	162.372	238.945	AGTPBP1	ATP/GTP binding protein 1	protein-coding	23287
					P02T_GATTTCTAGCACCGTC	0	3.99341	NP															ENSG00000188186	543.506	-0.652306	0.000235822	0.00439799	625.553	762.547	604.529	476.388	435.453	356.566	LAMTOR4	late endosomal/lysosomal adaptor, MAPK and MTOR activator 4	protein-coding	389541
					P02T_GATTTCTCAACCCTAA	0	3.51968	NP															ENSG00000088179	533.793	0.822961	0.000235842	0.00439799	447.11	317.045	393.647	708.606	498.188	838.161	PTPN4	protein tyrosine phosphatase non-receptor type 4	protein-coding	5775
					P02T_GCAACCGCAAGATGGC	2.21907	4.41869	PP															ENSG00000137449	370.216	0.631873	0.00023621	0.0044017	316.787	271.492	283.339	410.65	419.462	519.567	CPEB2	cytoplasmic polyadenylation element binding protein 2	protein-coding	132864
					P02T_GCAACCGCAGGACATG	3.13076	4.19982	PP															ENSG00000218226	150.371	0.740782	0.000236644	0.00440538	99.2464	111.148	127.611	178.432	185.744	200.047	TATDN2P2	TatD DNase domain containing 2 pseudogene 2 [Source:HGNC Symbol;Acc:HGNC:39255]	processed_pseudogene
					P02T_GCACGTGAGTCGGGAT	2.66402	3.86573	PP															ENSG00000204264	1324.96	-0.512625	0.000236747	0.00440538	1545.84	1580.67	1546.47	1161.09	1171.05	944.668	PSMB8	proteasome 20S subunit beta 8	protein-coding	5696
					P02T_GCACGTGAGTGTACAA	3.27483	3.66761	PP															ENSG00000106605	845.954	-0.573565	0.00023812	0.00442777	1041.59	1105.1	888.949	750.439	680.242	609.403	BLVRA	biliverdin reductase A	protein-coding	644
					P02T_GCACGTGGTATGACAA	0	4.86045	NP															ENSG00000166510	218.435	0.858248	0.000238791	0.00443707	193.48	134.835	138.425	330.398	218.957	294.514	CCDC68	coiled-coil domain containing 68	protein-coding	80323
					P02T_GCACGTGGTTCGTACA	0	3.38973	NP															ENSG00000052795	171.763	0.806838	0.000239607	0.00444907	146.363	122.991	105.982	248.439	180.824	225.979	FNIP2	folliculin interacting protein 2	protein-coding	57600
					P02T_GCACTAACAACAGCCC	2.64807	2.64807	PP															ENSG00000109133	2554.03	0.550767	0.000239872	0.0044508	2181.42	1843.96	2193.17	3055.54	2655.77	3394.32	TMEM33	transmembrane protein 33	protein-coding	55161
					P02T_GCACTAACACTTCTCG	3.20535	4.65512	PP															ENSG00000114120	1320.36	0.956622	0.000240444	0.00445824	1195.97	757.992	740.791	2179.6	1157.52	1890.26	SLC25A36	solute carrier family 25 member 36	protein-coding	55186
					P02T_GCACTAATCTGGTGGC	0	3.74592	NP															ENSG00000166794	3146.72	-0.501894	0.000241191	0.00446891	3626	3638.73	3799.12	2323.89	2959.61	2533.01	PPIB	peptidylprolyl isomerase B	protein-coding	5479
					P02T_GCAGCTGCACGACCTG	2.68038	2.68038	PP															ENSG00000102316	1796.51	-0.550864	0.000241952	0.00447982	2204.47	2184.69	2015.82	1540.15	1611.42	1222.51	MAGED2	MAGE family member D2	protein-coding	10916
					P02T_GCAGCTGGTCTTTATC	0	4.36858	NP															ENSG00000137818	10543.7	-0.483648	0.000242471	0.00448623	11995.8	12444	12442	7822.84	9881.34	8676.13	RPLP1	ribosomal protein lateral stalk subunit P1	protein-coding	6176
					P02T_GCAGCTGGTGCGCTCA	1.5312	4.73035	PP															ENSG00000151806	615.951	0.789492	0.00024297	0.00449228	488.212	387.195	480.162	732.511	599.056	1008.57	GUF1	GUF1 homolog, GTPase	protein-coding	60558
					P02T_GCAGGCTCACGTCGGT	2.69667	4.58305	PP															ENSG00000161513	386.672	-0.631445	0.00024394	0.00450306	498.237	488.322	422.846	332.106	321.054	257.468	FDXR	ferredoxin reductase	protein-coding	2232
					P02T_GCAGGCTCATGACGAG	1.70542	4.69216	PP															ENSG00000137331	672.653	-0.635609	0.000243976	0.00450306	783.946	918.336	752.687	593.351	552.312	435.288	IER3	immediate early response 3	protein-coding	8870
					P02T_GCAGGCTGTAGGAGTC	3.41211	4.99482	PP															ENSG00000168116	275.617	0.73922	0.000244073	0.00450306	235.585	191.32	193.579	406.381	280.461	346.378	KIAA1586	KIAA1586	protein-coding	57691
					P02T_GCAGTTACAAGAAACT	2.46452	4.0035	PP															ENSG00000180992	937.867	-0.508084	0.000244938	0.00451265	1111.76	1084.15	1106.32	706.045	869.676	749.251	MRPL14	mitochondrial ribosomal protein L14	protein-coding	64928
					P02T_GCAGTTACAGTAGGAC	3.27829	5.00065	PP															ENSG00000151849	381.516	0.943489	0.000244996	0.00451265	334.831	217.74	231.43	630.916	344.426	529.755	CENPJ	centromere protein J	protein-coding	55835
					P02T_GCATCGGGTCATGACT	4.1379	3.46059	PP															ENSG00000024048	1198.29	0.659129	0.000245113	0.00451265	1075.67	872.784	840.284	1664.8	1185.81	1550.37	UBR2	ubiquitin protein ligase E3 component n-recognin 2	protein-coding	23304
					P02T_GCATCGGTCACTTATC	3.02076	3.62635	PP															ENSG00000103507	1128.75	-0.488648	0.000245831	0.00452267	1249.1	1392.08	1312.88	1002.29	959.473	856.684	BCKDK	branched chain keto acid dehydrogenase kinase	protein-coding	10295
					P02T_GCATCGGTCCGAGAAG	2.42581	4.73992	PP															ENSG00000156162	982.329	0.620455	0.000246906	0.00453924	903.243	701.507	719.162	1270.37	1016.06	1283.64	DPY19L4	dpy-19 like 4	protein-coding	286148
					P02T_GCATCGGTCGTCTACC	0	5.58908	NP															ENSG00000180488	940.235	0.728505	0.000248247	0.00455826	843.093	655.043	626.158	1396.72	920.11	1200.28	MIGA1	mitoguardin 1	protein-coding	374986
					P02T_GCATCTCAGCTAAGTA	1.87562	4.89483	PP															ENSG00000196678	391.813	0.807942	0.000248291	0.00455826	307.764	220.474	327.678	507.977	392.4	594.585	ERI2	ERI1 exoribonuclease family member 2	protein-coding	112479
					P02T_GCATCTCAGTCATGCT	0	1.87777	NP															ENSG00000117523	4561.52	0.5647	0.000249604	0.00457912	4126.24	3573.13	3341.67	5811.42	4633.76	5882.87	PRRC2C	proline rich coiled-coil 2C	protein-coding	23215
					P02T_GCATCTCTCCATCTCG	2.68597	0	PN															ENSG00000146463	1357.23	0.757279	0.00025015	0.00458592	1148.85	932.002	947.348	2050.69	1225.17	1839.32	ZMYM4	zinc finger MYM-type containing 4	protein-coding	9202
					P02T_GCATGATAGGGAGGAC	1.96591	4.5339	PP															ENSG00000126391	838.802	-0.472677	0.000250547	0.00458994	932.315	1032.22	960.325	731.657	704.844	671.455	FRMD8	FERM domain containing 8	protein-coding	83786
					P02T_GCATGATCAAATGAAC	0	4.42788	NP															ENSG00000146802	334.564	0.745338	0.000251305	0.00459917	287.714	217.74	245.488	410.65	341.966	503.823	TMEM168	transmembrane protein 168	protein-coding	64418
					P02T_GCATGATGTTAGAGAT	0	4.29779	NP															ENSG00000113407	9821.49	0.53916	0.000251404	0.00459917	7732.2	7481.53	8809.47	11024.4	10486.5	13394.8	TARS1	threonyl-tRNA synthetase 1	protein-coding	6897
					P02T_GCATGATGTTTACACG	0	2.91355	NP															ENSG00000095564	1874.46	0.757101	0.000253489	0.00462976	1688.19	1255.42	1238.26	2654.28	1751.65	2658.96	BTAF1	B-TFIID TATA-box binding protein associated factor 1	protein-coding	9044
					P02T_GCATGATTCTGTCTCG	2.36728	3.40137	PP															ENSG00000011243	1334.96	-0.44033	0.000253522	0.00462976	1501.73	1550.6	1558.37	1153.41	1183.35	1062.29	AKAP8L	A-kinase anchoring protein 8 like	protein-coding	26993
					P02T_GCATTAGTCATGCGGC	2.72645	4.74692	PP															ENSG00000129128	2569.17	0.636669	0.00025361	0.00462976	2350.84	1869.47	1814.67	3586.57	2599.19	3194.27	SPCS3	signal peptidase complex subunit 3	protein-coding	60559
					P02T_GCCAACGGTTCGTTCC	0	4.76677	NP															ENSG00000267680	107.87	0.9279	0.000254253	0.00463256	85.2116	62.8623	75.7013	152.82	109.478	161.149	ZNF224	zinc finger protein 224	protein-coding	7767
					P02T_GCCAACGTCCACACAA	3.37328	3.76725	PP															ENSG00000197713	1285.67	0.574085	0.000254282	0.00463256	1076.67	972.088	1052.25	1592.23	1280.53	1740.23	RPE	ribulose-5-phosphate-3-epimerase	protein-coding	6120
					P02T_GCCAGCAAGCAAGCCA	0	2.81061	NP															ENSG00000122042	572.301	0.629835	0.000254297	0.00463256	471.17	376.263	501.791	690.677	622.427	771.479	UBL3	ubiquitin like 3	protein-coding	5412
					P02T_GCCAGCACATCGGATT	3.38479	4.82471	PP															ENSG00000152749	806.824	0.650272	0.000254584	0.00463453	716.78	528.408	640.217	1080.84	829.083	1045.62	GPR180	G protein-coupled receptor 180	protein-coding	160897
					P02T_GCCAGCAGTCTGATCA	0	3.4641	NP															ENSG00000015171	863.675	0.642327	0.00025618	0.00466032	687.707	586.715	749.443	879.355	1062.8	1216.03	ZMYND11	zinc finger MYND-type containing 11	protein-coding	10771
					P02T_GCCAGGTCATGACGTT	2.10305	4.28925	PP															ENSG00000233913	410.269	-0.534781	0.000257102	0.00467383	470.167	488.322	497.466	309.908	341.966	353.787	RPL10P9	ribosomal protein L10 pseudogene 9 [Source:HGNC Symbol;Acc:HGNC:35579]	processed_pseudogene
					P02T_GCCAGGTGTCCGATCG	2.67177	4.08347	PP															ENSG00000179091	3629.84	-0.481693	0.000258193	0.00469039	4097.17	4270.08	4321.46	2743.07	3404.9	2942.36	CYC1	cytochrome c1	protein-coding	1537
					P02T_GCCAGTGTCGGCGATC	0	4.68182	NP															ENSG00000139746	1889.99	0.71129	0.000259177	0.00470497	1617.01	1312.82	1371.27	2488.66	1750.42	2799.74	RBM26	RNA binding motif protein 26	protein-coding	64062
					P02T_GCCATTCAGGATTACA	2.45493	5.20388	PP															ENSG00000100796	2025.39	0.554292	0.000259441	0.00470648	1619.02	1489.56	1815.75	2305.96	2172.35	2749.72	PPP4R3A	protein phosphatase 4 regulatory subunit 3A	protein-coding	55671
					P02T_GCCATTCAGGCATGCA	2.85397	5.10331	PP															ENSG00000108094	852.048	0.746717	0.000259889	0.00471132	739.837	535.696	634.809	1183.29	804.481	1214.18	CUL2	cullin 2	protein-coding	8453
					P02T_GCCATTCAGGTAATCA	3.40542	3.6219	PP															ENSG00000153827	3899.66	0.470087	0.00026018	0.00471157	3472.62	3104.85	3233.53	4675.95	4076.53	4834.48	TRIP12	thyroid hormone receptor interactor 12	protein-coding	9320
					P02T_GCCATTCAGTAATACG	1.73437	4.19442	PP															ENSG00000122008	376.232	1.12615	0.000260313	0.00471157	322.801	208.63	178.439	678.725	300.143	568.653	POLK	DNA polymerase kappa	protein-coding	51426
					P02T_GCCATTCCACGACTAT	0	0	NN															ENSG00000078098	401.183	0.841117	0.000260578	0.00471157	349.869	280.603	232.511	591.643	376.409	576.062	FAP	fibroblast activation protein alpha	protein-coding	2191
					P02T_GCCCAGAGTAGACAGC	0	4.45255	NP															ENSG00000160209	4690.92	-0.398405	0.000260627	0.00471157	5088.63	5514.57	5399.66	3957.1	4154.03	4031.51	PDXK	pyridoxal kinase	protein-coding	8566
					P02T_GCCCAGATCTATTGTC	0	4.78113	NP															ENSG00000082269	242.661	1.02401	0.000263005	0.00475126	204.508	123.903	152.484	407.235	210.346	357.492	FAM135A	family with sequence similarity 135 member A	protein-coding	57579
					P02T_GCCCGAAAGGTCATTC	3.36296	4.35228	PP															ENSG00000167264	584.807	-0.49717	0.000263674	0.00476003	645.603	706.973	700.778	495.171	501.878	458.442	DUS2	dihydrouridine synthase 2	protein-coding	54920
					P02T_GCCCGAAGTCAGTTTG	3.47276	4.86604	PP															ENSG00000089327	1553.52	-0.425481	0.000265597	0.00479142	1755.36	1818.45	1768.17	1329.28	1387.55	1262.34	FXYD5	FXYD domain containing ion transport regulator 5	protein-coding	53827
					P02T_GCCCGAAGTCTGTGCG	2.66275	4.54701	PP															ENSG00000176018	340.885	0.886831	0.000266274	0.0048003	304.757	191.32	222.778	510.538	322.285	493.635	LYSMD3	LysM domain containing 3	protein-coding	116068
					P02T_GCCCGAATCAGTGTCA	0	0	NN															ENSG00000108506	426.791	0.776009	0.000267521	0.00481648	347.864	292.446	304.968	619.817	386.249	609.403	INTS2	integrator complex subunit 2	protein-coding	57508
					P02T_GCCGATGAGCACGGAT	0	4.58032	NP															ENSG00000149084	1348.67	0.471624	0.000267541	0.00481648	1175.92	1093.26	1122.54	1634.06	1419.53	1646.69	HSD17B12	hydroxysteroid 17-beta dehydrogenase 12	protein-coding	51144
					P02T_GCCGATGAGCGCCGTT	0	3.84026	NP															ENSG00000196323	1168.42	0.606069	0.000268087	0.00482132	1038.58	837.253	905.171	1546.98	1171.05	1511.47	ZBTB44	zinc finger and BTB domain containing 44	protein-coding	29068
					P02T_GCCGATGGTCTCAAGT	0	4.47195	NP															ENSG00000087448	893.755	0.513687	0.000268181	0.00482132	800.989	708.795	699.696	1031.32	974.234	1147.49	KLHL42	kelch like family member 42	protein-coding	57542
					P02T_GCCGTGAAGCACTCGC	2.84488	4.40669	PP															ENSG00000156976	6335.8	0.414116	0.000269522	0.00484209	5623.96	5412.54	5262.32	7349.01	6775.36	7591.61	EIF4A2	eukaryotic translation initiation factor 4A2	protein-coding	1974
					P02T_GCCTGTTCAGTTTCAG	0	3.75366	NP															ENSG00000006634	750.565	0.645899	0.00026996	0.0048466	655.628	517.475	583.981	922.895	760.198	1063.21	DBF4	DBF4 zinc finger	protein-coding	10926
					P02T_GCCTGTTTCCGATCGG	2.07332	4.25578	PP															ENSG00000104904	9218.88	-0.47906	0.000270447	0.004852	10231.4	11271.5	10702	7588.91	8587.28	6932.2	OAZ1	ornithine decarboxylase antizyme 1	protein-coding	4946
					P02T_GCGAGAATCCTAGCTC	2.09576	4.28105	PP															ENSG00000105612	842.386	-0.639189	0.000271896	0.00487464	1080.68	1113.3	883.542	742.756	691.313	542.721	DNASE2	deoxyribonuclease 2, lysosomal	protein-coding	1777
					P02T_GCGAGAATCGCCGAGT	0	4.81163	NP															ENSG00000184897	288.964	-0.748065	0.000272398	0.00487988	403.001	392.662	290.909	246.732	218.957	181.524	H1-10	H1.10 linker histone	protein-coding	8971
					P02T_GCGATCGCAATCCTTT	2.00748	4.93848	PP															ENSG00000125691	13694.8	-0.380528	0.000272564	0.00487988	15556.6	15190.8	15723.2	11599.8	12392	11706.5	RPL23	ribosomal protein L23	protein-coding	9349
					P02T_GCGATCGCAATGGCAG	0	4.56319	NP															ENSG00000112695	2584.42	-0.444631	0.000273162	0.00488724	2898.2	3030.15	3008.59	2037.03	2383.92	2148.66	COX7A2	cytochrome c oxidase subunit 7A2	protein-coding	1347
					P02T_GCGGAAACACAGTCGC	3.08593	3.87115	PP															ENSG00000198642	681.697	0.63528	0.000276403	0.00494093	592.471	487.411	523.42	928.018	675.321	883.542	KLHL9	kelch like family member 9	protein-coding	55958
					P02T_GCGGAAATCATGAGTC	3.56972	4.46897	PP															ENSG00000172270	14082.4	-0.471995	0.000276626	0.00494093	15670.9	16752.3	16671.6	10892	13293.6	11213.8	BSG	basigin (Ok blood group)	protein-coding	682
					P02T_GCGGAAATCCTGGCTT	2.10391	4.78557	PP															ENSG00000147202	102.275	0.928018	0.000276748	0.00494093	60.1493	81.9943	69.2126	117.816	120.549	163.928	DIAPH2	diaphanous related formin 2	protein-coding	1730
					P02T_GCGGAAATCTGCGGCA	0	0	NN															ENSG00000230590	430.986	1.01816	0.000277018	0.00494093	381.948	204.075	269.28	474.681	457.595	798.337	FTX	FTX transcript, XIST regulator	ncRNA	100302692
					P02T_GCGGATCAGGCAGGTT	0	4.60979	NP															ENSG00000175793	1412.7	-0.476669	0.000277113	0.00494093	1525.79	1755.59	1649.21	1157.67	1271.92	1116	SFN	stratifin	protein-coding	2810
					P02T_GCGGATCAGGCGTTGA	0	3.93382	NP															ENSG00000131013	716.701	0.682996	0.000278051	0.00495426	623.548	534.785	493.14	1027.91	697.463	923.367	PPIL4	peptidylprolyl isomerase like 4	protein-coding	85313
					P02T_GCGGATCAGTCGAGGT	2.72173	3.77551	PP															ENSG00000117054	1042.17	0.773456	0.000278409	0.00495724	954.37	708.795	645.624	1561.49	1011.14	1371.62	ACADM	acyl-CoA dehydrogenase medium chain	protein-coding	34
					P02T_GCGGATCCAACACACT	3.07072	5.05776	PP															ENSG00000102882	1171.32	-0.580165	0.000281464	0.00500821	1450.6	1475.9	1284.76	1082.55	938.561	795.559	MAPK3	mitogen-activated protein kinase 3	protein-coding	5595
					P02T_GCGGATCGTTCCGCGA	3.28562	5.14042	PP															ENSG00000100558	687.221	-0.526002	0.000283324	0.00503785	755.877	860.94	816.492	609.572	571.993	508.454	PLEK2	pleckstrin 2	protein-coding	26499
					P02T_GCGTGCAAGCGCCCAT	2.62913	3.28554	PP															ENSG00000145736	445.952	0.573774	0.000283654	0.00503838	366.911	337.088	372.018	506.269	489.577	603.847	GTF2H2	general transcription factor IIH subunit 2	protein-coding	2966
					P02T_GCGTTTCCATAGTCGT	2.40282	3.43923	PP															ENSG00000040199	660.464	0.516626	0.000283741	0.00503838	572.421	523.853	534.235	719.705	757.738	854.832	PHLPP2	PH domain and leucine rich repeat protein phosphatase 2	protein-coding	23035
					P02T_GCGTTTCGTCTCGCGA	2.22185	3.74057	PP															ENSG00000110344	772.592	0.569807	0.000284651	0.0050511	686.705	559.383	620.751	895.576	834.003	1039.13	UBE4A	ubiquitination factor E4A	protein-coding	9354
					P02T_GCGTTTCGTTAGAGTA	2.15296	3.17099	PP															ENSG00000160404	184.167	-0.714664	0.000285595	0.00506439	258.642	222.296	205.475	150.259	145.151	123.177	TOR2A	torsin family 2 member A	protein-coding	27433
					P02T_GCTACAAGTATACCCA	0	3.88916	NP															ENSG00000068394	849.963	-0.658549	0.000287435	0.00509356	1131.81	1125.14	865.158	770.929	644.569	562.17	GPKOW	G-patch domain and KOW motifs	protein-coding	27238
					P02T_GCTACCTAGCCTCTTC	0	3.92013	NP															ENSG00000117691	392.944	-0.5561	0.000288295	0.00510531	453.125	482.855	466.104	285.15	344.426	326.003	NENF	neudesin neurotrophic factor	protein-coding	29937
					P02T_GCTACCTGTTAGGCCC	0	3.26679	NP															ENSG00000260916	184.575	1.09757	0.000288954	0.0051135	140.348	103.859	109.226	373.085	166.063	214.866	CCPG1	cell cycle progression 1	protein-coding	9236
					P02T_GCTCAAAAGGACAGTC	0	5.95984	NP															ENSG00000154174	2810.27	0.498829	0.00029006	0.00512958	2265.63	2182.87	2540.32	3172.51	3038.33	3661.98	TOMM70	translocase of outer mitochondrial membrane 70	protein-coding	9868
					P02T_GCTCAAAAGTGCGTCC	2.90696	4.60997	PP															ENSG00000134294	17075.5	0.638024	0.000290257	0.00512959	15629.8	12280.9	12170.6	24534	17244.7	20592.8	SLC38A2	solute carrier family 38 member 2	protein-coding	54407
					P02T_GCTCAAACATAGGAGC	3.05467	4.74968	PP															ENSG00000196597	61.2637	1.00866	0.00029105	0.0051401	44.1095	38.264	40.0135	90.4967	71.3454	83.3531	ZNF782	zinc finger protein 782	protein-coding	158431
					P02T_GCTCAAAGTATACGGG	0	4.39938	NP															ENSG00000091127	1254.59	0.542805	0.000291663	0.00514743	1030.56	933.824	1100.91	1464.17	1319.89	1678.17	PUS7	pseudouridine synthase 7	protein-coding	54517
					P02T_GCTCAAATCCATTCGC	0	2.6747	NP															ENSG00000155545	492.565	0.855954	0.000292271	0.00515467	394.981	339.821	317.945	763.246	417.002	722.393	MIER3	MIER family member 3	protein-coding	166968
					P02T_GCTCAAATCGCTGTCT	0	4.814	NP															ENSG00000118263	442.966	0.504787	0.000292807	0.00516063	379.943	360.775	357.959	502.854	519.099	537.164	KLF7	Kruppel like factor 7	protein-coding	8609
					P02T_GCTGCAGCAGCTGTGC	0	4.4225	NP															ENSG00000245848	118.537	-0.829403	0.000293337	0.00516647	162.403	153.056	138.425	76.8368	104.558	75.9439	CEBPA	CCAAT enhancer binding protein alpha	protein-coding	1050
					P02T_GCTGCAGGTTGGCCTG	2.70068	4.71956	PP															ENSG00000074842	2533.73	-0.495012	0.000296055	0.00521081	2912.23	3012.84	2965.33	1889.33	2396.22	2026.41	MYDGF	myeloid derived growth factor	protein-coding	56005
					P02T_GCTGCAGTCAAGCGTT	2.58403	2.58403	PP															ENSG00000128513	463.981	0.835118	0.00029633	0.00521212	381.948	291.535	327.678	703.484	405.931	673.307	POT1	protection of telomeres 1	protein-coding	25913
					P02T_GCTGGGTAGCCTCATA	0	0	NN															ENSG00000107614	105.226	0.945066	0.000296856	0.00521785	76.1892	71.0617	69.2126	148.551	99.6376	166.706	TRDMT1	tRNA aspartic acid methyltransferase 1	protein-coding	1787
					P02T_GCTGGGTGTTGCTCCT	0	3.16568	NP															ENSG00000189007	519.589	0.694453	0.000297254	0.00522131	427.06	358.042	406.624	616.402	520.33	789.076	ADAT2	adenosine deaminase tRNA specific 2	protein-coding	134637
					P02T_GCTGGGTTCCACAGCG	0	5.83894	NP															ENSG00000104805	2410.09	-0.441144	0.000298928	0.00524548	2696.7	2793.27	2835.55	1926.9	2228.93	1979.17	NUCB1	nucleobindin 1	protein-coding	4924
					P02T_GCTGGGTTCGAGAAGC	2.70607	4.44056	PP															ENSG00000127954	8167.08	0.564462	0.000299033	0.00524548	7305.14	5955.52	6509.23	10601.8	8161.67	10469.1	STEAP4	STEAP4 metalloreductase	protein-coding	79689
					P02T_GCTTCACCACTCGATA	0	3.96562	NP															ENSG00000104953	180.62	-0.666687	0.00029948	0.00524978	225.56	229.584	209.801	151.966	139.001	127.808	TLE6	TLE family member 6, subcortical maternal complex member	protein-coding	79816
					P02T_GCTTCACCATTCACAG	0	4.74635	NP															ENSG00000147383	917.998	-0.503653	0.000299925	0.0052523	1069.66	1157.03	1002.5	799.103	789.72	689.978	NSDHL	NAD(P) dependent steroid dehydrogenase-like	protein-coding	50814
					P02T_GCTTCACGTCCGGCAT	2.45042	3.88505	PP															ENSG00000160410	484.657	-0.572805	0.000300201	0.0052523	589.464	610.402	538.561	424.31	407.161	338.043	SHKBP1	SH3KBP1 binding protein 1	protein-coding	92799
					P02T_GCTTCACTCTCGTTTA	4.27628	0	PN															ENSG00000164209	1219.58	0.640938	0.00030023	0.0052523	1019.53	792.612	1047.92	1340.38	1362.94	1754.12	SLC25A46	solute carrier family 25 member 46	protein-coding	91137
					P02T_GCTTCACTCTGTGTGA	2.45898	3.99755	PP															ENSG00000101333	169.937	1.03447	0.000302464	0.00528679	134.334	105.682	95.1673	295.395	142.691	246.355	PLCB4	phospholipase C beta 4	protein-coding	5332
					P02T_GCTTGGGAGCTGGTGA	0	4.23276	NP															ENSG00000152778	390.349	0.714518	0.000302607	0.00528679	268.667	250.538	368.773	478.096	434.223	541.795	IFIT5	interferon induced protein with tetratricopeptide repeats 5	protein-coding	24138
					P02T_GCTTGGGCAATGTCAC	2.87625	3.54082	PP															ENSG00000083444	4514.95	-0.429208	0.000302991	0.00528993	4923.22	5264.95	5355.33	3651.46	4142.96	3751.81	PLOD1	procollagen-lysine,2-oxoglutarate 5-dioxygenase 1	protein-coding	5351
					P02T_GCTTGGGGTTCAAACC	3.54055	4.37114	PP															ENSG00000145391	4045.85	0.656553	0.00030382	0.00530086	2933.28	2717.66	3772.09	4184.19	4882.24	5785.63	SETD7	SET domain containing 7, histone lysine methyltransferase	protein-coding	80854
					P02T_GCTTGGGTCAGACCCG	3.1734	3.84539	PP															ENSG00000136295	2062.25	-0.573795	0.000304842	0.00531214	2538.3	2699.43	2162.89	1846.64	1711.06	1415.15	TTYH3	tweety family member 3	protein-coding	80727
					P02T_GCTTTCGAGATGTAGT	0	4.79902	NP															ENSG00000112773	3228.88	0.665727	0.000304936	0.00531214	2531.28	2166.47	2793.38	3261.3	3745.63	4875.23	TENT5A	terminal nucleotidyltransferase 5A	protein-coding	55603
					P02T_GCTTTCGAGTAGGAAG	3.39862	3.39862	PP															ENSG00000148290	449.172	-0.543168	0.00030508	0.00531214	504.252	563.028	529.909	367.109	397.32	333.412	SURF1	SURF1 cytochrome c oxidase assembly factor	protein-coding	6834
					P02T_GCTTTCGGTAAGCGGT	1.82922	4.86067	PP															ENSG00000198892	105.013	-0.849181	0.000305641	0.00531836	136.339	149.412	120.041	86.228	63.9649	74.0916	SHISA4	shisa family member 4	protein-coding	149345
					P02T_GCTTTCGGTCAGACTT	3.02982	4.80764	PP															ENSG00000107779	773.992	0.610954	0.000306244	0.00532529	647.608	551.184	640.217	980.95	770.039	1053.95	BMPR1A	bone morphogenetic protein receptor type 1A	protein-coding	657
					P02T_GCTTTCGGTCGGCTAC	4.11452	4.11452	PP															ENSG00000133703	1722.43	0.659561	0.000307962	0.00535159	1532.81	1235.38	1239.34	2475.85	1672.93	2178.29	KRAS	KRAS proto-oncogene, GTPase	protein-coding	3845
					P02T_GGAACCCAGGCTAACG	2.58105	5.09873	PP															ENSG00000130165	838.302	-0.463781	0.00030857	0.00535501	922.29	992.131	1000.34	675.31	744.207	695.535	ELOF1	elongation factor 1 homolog	protein-coding	84337
					P02T_GGAACCCCATTGGGAG	2.72208	4.05782	PP															ENSG00000171223	557.973	-0.744082	0.000308571	0.00535501	785.951	735.216	575.33	511.392	408.391	331.56	JUNB	JunB proto-oncogene, AP-1 transcription factor subunit	protein-coding	3726
					P02T_GGAACCCGTACTTCCC	0	3.44364	NP															ENSG00000125967	505.739	-0.510878	0.000309451	0.0053667	583.449	572.138	627.239	426.871	436.683	388.055	NECAB3	N-terminal EF-hand calcium binding protein 3	protein-coding	63941
					P02T_GGAACCCGTTGCTCCT	3.96533	4.33409	PP															ENSG00000232573	1293.53	-0.510119	0.000309859	0.0053702	1546.84	1524.18	1489.15	1208.9	1045.58	946.52	RPL3P4	ribosomal protein L3 pseudogene 4 [Source:HGNC Symbol;Acc:HGNC:19805]	processed_pseudogene
					P02T_GGAACCCTCCATAGGT	1.6072	4.10812	PP															ENSG00000108604	1322.53	-0.494789	0.000311255	0.00538601	1527.79	1653.55	1458.87	1136.33	1175.97	982.64	SMARCD2	SWI/SNF related, matrix associated, actin dependent regulator of chromatin, subfamily d, member 2	protein-coding	6603
					P02T_GGAACCCTCTCGCTTG	2.76155	4.09929	PP															ENSG00000135390	4006.11	-0.428621	0.000311257	0.00538601	4560.32	4610.81	4617.78	3155.43	3695.2	3397.1	ATP5MC2	ATP synthase membrane subunit c locus 2	protein-coding	517
					P02T_GGAACCCTCTGCTAGA	2.23851	4.37206	PP															ENSG00000124762	2668.29	-0.864571	0.000311392	0.00538601	3861.59	3900.2	2572.76	2517.69	1762.72	1394.77	CDKN1A	cyclin dependent kinase inhibitor 1A	protein-coding	1026
					P02T_GGAAGTGGTCCAGCGT	1.70612	3.33382	PP															ENSG00000137575	2083.69	0.595018	0.000312087	0.00539445	1729.29	1530.56	1721.66	2619.28	2024.73	2876.61	SDCBP	syndecan binding protein	protein-coding	6386
					P02T_GGAATCTCAACTAGAA	0	0	NN															ENSG00000177463	1808.76	0.51591	0.000312321	0.0053949	1456.62	1443.1	1567.02	1920.07	2027.19	2438.54	NR2C2	nuclear receptor subfamily 2 group C member 2	protein-coding	7182
					P02T_GGAATGGAGTGGACTG	0	3.29663	NP															ENSG00000078804	632.037	-0.470118	0.000312967	0.00540246	737.832	726.105	737.547	513.953	560.923	515.863	TP53INP2	tumor protein p53 inducible nuclear protein 2	protein-coding	58476
					P02T_GGAATGGGTAAGACCG	1.81075	3.76582	PP															ENSG00000169019	494.113	0.571189	0.000317224	0.00547232	424.053	383.551	386.077	611.279	510.489	649.228	COMMD8	COMM domain containing 8	protein-coding	54951
					P02T_GGACGTCCAACTTGCA	3.54715	3.70977	PP															ENSG00000067533	733.372	0.639425	0.000319616	0.00550857	582.446	519.297	619.669	826.422	768.808	1083.59	RRP15	ribosomal RNA processing 15 homolog	protein-coding	51018
					P02T_GGACGTCGTCATTGCA	2.16783	4.14178	PP															ENSG00000167658	50014.6	-0.445258	0.000319749	0.00550857	56613.6	61006.5	55393.9	41652.4	46362.2	39059.2	EEF2	eukaryotic translation elongation factor 2	protein-coding	1938
					P02T_GGAGATGCACCAGTAT	0	2.33367	NP															ENSG00000185201	1990.36	-0.411467	0.00032265	0.00555488	2238.56	2377.84	2199.66	1711.75	1756.57	1657.8	IFITM2	interferon induced transmembrane protein 2	protein-coding	10581
					P02T_GGAGATGGTCAAAGTA	2.87499	2.87499	PP															ENSG00000163625	859.619	0.64255	0.000324257	0.00557885	780.939	666.887	566.678	1140.6	881.977	1120.64	WDFY3	WD repeat and FYVE domain containing 3	protein-coding	23001
					P02T_GGAGCAACAAGGTCTT	2.64655	2.64655	PP															ENSG00000117122	160.224	-0.768451	0.000325009	0.00558809	188.468	198.608	217.371	105.864	146.381	104.654	MFAP2	microfibril associated protein 2	protein-coding	4237
					P02T_GGAGCAACATGCAGGA	2.60648	2.23725	PP															ENSG00000134444	767.33	0.620604	0.000330111	0.00567207	673.673	549.362	592.633	995.463	760.198	1032.65	RELCH	RAB11 binding and LisH domain, coiled-coil and HEAT repeat containing	protein-coding	57614
					P02T_GGAGCAAGTCTGTTAG	0	4.19023	NP															ENSG00000100916	317.319	0.787107	0.000331029	0.00568149	211.525	188.587	299.561	396.136	346.886	461.22	BRMS1L	BRMS1 like transcriptional repressor	protein-coding	84312
					P02T_GGAGCAATCAATGCAC	0	3.58561	NP															ENSG00000196976	208.365	-0.627497	0.000331097	0.00568149	243.605	273.314	242.244	165.626	154.992	170.411	LAGE3	L antigen family member 3	protein-coding	8270
					P02T_GGAGCAATCACTTGTT	0	0	NN															ENSG00000123600	498.414	0.549487	0.000331737	0.00568509	434.078	353.487	427.172	589.082	567.073	619.591	METTL8	methyltransferase like 8	protein-coding	79828
					P02T_GGAGGATGTTCAAGGG	3.13454	4.20371	PP															ENSG00000169592	905.415	-0.443102	0.000331743	0.00568509	1035.57	1077.77	1016.56	792.273	774.959	735.359	INO80E	INO80 complex subunit E	protein-coding	283899
					P02T_GGAGGTACAATAGAGT	2.63963	4.19026	PP															ENSG00000101363	1777.07	-0.426175	0.000334236	0.00572403	1970.89	2063.52	2077.46	1501.73	1611.42	1437.38	MANBAL	mannosidase beta like	protein-coding	63905
					P02T_GGATCTAAGATTGGGC	1.57138	4.90131	PP															ENSG00000135945	928.875	0.550774	0.000334518	0.00572436	811.014	693.307	758.094	1144.87	950.862	1215.1	REV1	REV1 DNA directed polymerase	protein-coding	51455
					P02T_GGATCTACACGCCAGT	2.27582	5.16888	PP															ENSG00000196912	100.453	1.0275	0.000334726	0.00572436	66.1643	64.6844	68.1312	134.891	91.0269	177.82	ANKRD36B	ankyrin repeat domain 36B	protein-coding	57730
					P02T_GGATCTATCTGGGCAC	2.37326	4.65217	PP															ENSG00000123552	334.594	0.953612	0.000334915	0.00572436	265.66	230.495	188.172	583.106	281.691	458.442	USP45	ubiquitin specific peptidase 45	protein-coding	85015
					P02T_GGATGTTCACGCTGAC	1.7073	3.72874	PP															ENSG00000185238	1526.07	0.627515	0.000335309	0.00572733	1180.93	1088.7	1329.1	1609.3	1687.69	2260.72	PRMT3	protein arginine methyltransferase 3	protein-coding	10196
					P02T_GGATGTTGTACCAATC	2.81902	0	PN															ENSG00000151116	425.191	0.652275	0.000335873	0.0057332	361.899	326.155	304.968	588.228	420.692	549.204	UEVLD	UEV and lactate/malate dehyrogenase domains	protein-coding	55293
					P02T_GGATGTTTCGTGGACC	1.83036	4.921	PP															ENSG00000147133	1097.08	0.48073	0.000336557	0.00574111	953.367	907.404	887.868	1261.83	1169.82	1402.18	TAF1	TATA-box binding protein associated factor 1	protein-coding	6872
					P02T_GGCACGTTCGAACCTA	1.83774	3.98571	PP															ENSG00000171928	1048.03	0.479196	0.000342587	0.00583851	908.255	839.075	880.298	1202.92	1123.08	1334.57	TVP23B	trans-golgi network vesicle protein 23 homolog B	protein-coding	51030
					P02T_GGCAGTCAGTTACGAA	0	3.56303	NP															ENSG00000157500	490.282	0.76226	0.000342716	0.00583851	425.055	300.646	366.611	671.895	466.205	711.279	APPL1	adaptor protein, phosphotyrosine interacting with PH domain and leucine zipper 1	protein-coding	26060
					P02T_GGCAGTCCAAAGGTTA	2.29727	4.00153	PP															ENSG00000142937	20063.8	-0.397522	0.000345471	0.00588132	22348.5	23218.1	22864	16846	18549.8	16556.7	RPS8	ribosomal protein S8	protein-coding	6202
					P02T_GGCAGTCCACCACATA	0	4.41403	NP															ENSG00000198538	304.215	0.911795	0.000345681	0.00588132	224.558	184.032	226.022	443.946	252.169	494.561	ZNF28	zinc finger protein 28	protein-coding	7576
					P02T_GGCAGTCCAGAAGCGT	3.11485	4.18343	PP															ENSG00000160014	3295.79	-0.412329	0.000349035	0.0059345	3620.99	3971.26	3697.47	2831.86	2949.76	2703.42	CALM3	calmodulin 3	protein-coding	808
					P02T_GGCAGTCGTAGTACGG	2.48339	4.35507	PP															ENSG00000157764	536.233	0.584309	0.000350153	0.00594963	438.088	419.993	430.416	670.188	536.321	722.393	BRAF	B-Raf proto-oncogene, serine/threonine kinase	protein-coding	673
					P02T_GGCAGTCGTAGTCCTA	0	3.27851	NP															ENSG00000160352	838.057	0.652541	0.000351293	0.00596509	786.954	527.497	641.298	972.412	958.243	1141.94	ZNF714	zinc finger protein 714	protein-coding	148206
					P02T_GGCAGTCTCTCGAGTA	0	2.68673	NP															ENSG00000230551	305.392	0.872921	0.000352024	0.00597362	257.64	215.007	175.194	475.534	275.541	433.436	AC021078.1	novel transcript	lncRNA
					P02T_GGCGTCAAGATTACCC	0	4.16305	NP															ENSG00000168056	1271.92	-0.56116	0.000354959	0.00601642	1587.94	1598.89	1362.62	1196.09	953.322	932.628	LTBP3	latent transforming growth factor beta binding protein 3	protein-coding	4054
					P02T_GGCGTCAAGGTTACAA	0	3.91266	NP															ENSG00000138193	124.249	1.01049	0.000355009	0.00601642	78.1941	67.4175	102.737	211.728	116.859	168.558	PLCE1	phospholipase C epsilon 1	protein-coding	51196
					P02T_GGCTGTGCACATGGTT	0	5.55775	NP															ENSG00000154429	319.059	0.616742	0.000356093	0.00603087	284.707	237.784	233.593	377.354	353.037	427.879	CCSAP	centriole, cilia and spindle associated protein	protein-coding	126731
					P02T_GGCTGTGTCAGGCGAA	3.40958	3.40958	PP															ENSG00000034677	887.105	0.678242	0.000358135	0.0060615	809.009	614.046	625.076	1263.54	878.287	1132.68	RNF19A	ring finger protein 19A, RBR E3 ubiquitin protein ligase	protein-coding	25897
					P02T_GGCTGTGTCGCATGAT	2.63152	4.51376	PP															ENSG00000073584	89.2571	1.11491	0.000358475	0.0060633	64.1593	48.2855	57.3167	116.963	81.1862	167.632	SMARCE1	SWI/SNF related, matrix associated, actin dependent regulator of chromatin, subfamily e, member 1	protein-coding	6605
					P02T_GGCTTTCAGGCGTCCT	3.03845	3.42781	PP															ENSG00000157654	2851.11	0.477852	0.000358955	0.00606587	2218.51	2295.84	2635.49	3063.23	3355.7	3537.87	PALM2AKAP2	PALM2 and AKAP2 fusion	protein-coding	445815
					P02T_GGCTTTCAGTGCAACG	0	4.43059	NP															ENSG00000205138	128.1	-0.770245	0.000359093	0.00606587	166.413	169.455	148.158	101.595	103.328	79.6485	SDHAF1	succinate dehydrogenase complex assembly factor 1	protein-coding	644096
					P02T_GGGAAGTAGAAGTCCG	2.11964	3.62809	PP															ENSG00000233927	1111.52	-0.473189	0.000359914	0.00607579	1320.28	1310.09	1245.83	849.474	927.491	1015.98	RPS28	ribosomal protein S28	protein-coding	6234
					P02T_GGGAAGTCATGGAGAC	1.79833	4.80361	PP															ENSG00000069329	3275.6	0.459328	0.000361214	0.00609378	2852.08	2657.53	2767.42	3980.15	3370.46	4025.95	VPS35	VPS35 retromer complex component	protein-coding	55737
					P02T_GGGAAGTTCTCTAAGG	2.84809	4.74305	PP															ENSG00000198554	1057.42	0.960915	0.00036334	0.00612569	935.322	665.976	552.619	1853.47	909.039	1428.12	WDHD1	WD repeat and HMG-box DNA binding protein 1	protein-coding	11169
					P02T_GGGACAACACAAACGG	0	0	NN															ENSG00000039560	137.096	0.913211	0.000364451	0.00614043	102.254	99.3042	84.3529	204.044	124.239	208.383	RAI14	retinoic acid induced 14	protein-coding	26064
					P02T_GGGACAACACAGCTGC	3.411	4.16625	PP															ENSG00000168028	35734.7	-0.480758	0.000365144	0.00614735	38667	41071.9	45162.3	27151.6	33167	29188.4	RPSA	ribosomal protein SA	protein-coding	3921
					P02T_GGGACAAGTAAGTTGA	2.53749	3.9781	PP															ENSG00000198924	431.133	0.735061	0.000365334	0.00614735	382.951	267.848	321.19	571.154	426.842	616.813	DCLRE1A	DNA cross-link repair 1A	protein-coding	9937
					P02T_GGGACTCGTTCAATCG	0	5.11382	NP															ENSG00000182899	11323.8	-0.436112	0.000365787	0.00615098	13955.6	13232.1	11878.6	9681.44	10056	9139.2	RPL35A	ribosomal protein L35a	protein-coding	6165
					P02T_GGGAGATCAATCCTAG	2.29727	3.60517	PP															ENSG00000100116	483.264	-0.550985	0.000366865	0.00616513	575.429	580.338	566.678	409.796	429.303	338.043	GCAT	glycine C-acetyltransferase	protein-coding	23464
					P02T_GGGAGATTCCATCTGC	0	5.0404	NP															ENSG00000144161	618.576	0.751575	0.00036729	0.0061683	427.06	413.616	542.886	624.086	714.684	989.123	ZC3H8	zinc finger CCCH-type containing 8	protein-coding	84524
					P02T_GGGAGATTCTCCTGAC	0	3.34647	NP															ENSG00000196839	649.086	-0.6456	0.000369963	0.00620572	843.093	809.922	723.488	618.109	478.506	421.396	ADA	adenosine deaminase	protein-coding	100
					P02T_GGGAGATTCTGAGCAT	3.04086	4.2935	PP															ENSG00000005801	754.549	1.07918	0.000369996	0.00620572	507.259	333.444	614.262	661.65	895.508	1515.17	ZNF195	zinc finger protein 195	protein-coding	7748
					P02T_GGGAGTACATCTGTTT	3.39764	0	PN															ENSG00000226121	221.49	1.05678	0.000371553	0.00622782	193.48	111.148	127.611	371.378	188.204	337.117	AC009487.2	AT hook containing transcription factor 1 (AHCTF1) pseudogene	processed_pseudogene
					P02T_GGGATCCAGGCACGAT	0	4.21891	NP															ENSG00000144366	265.705	0.808669	0.000374098	0.00626503	211.525	160.344	208.719	361.987	249.709	401.947	GULP1	GULP PTB domain containing engulfment adaptor 1	protein-coding	51454
					P02T_GGGATCCCACAGCTGC	3.66036	4.74167	PP															ENSG00000152455	351.002	0.663914	0.000374254	0.00626503	313.779	259.649	242.244	468.704	360.417	461.22	SUV39H2	suppressor of variegation 3-9 homolog 2	protein-coding	79723
					P02T_GGGATCCCAGTTTCAG	0	4.22074	NP															ENSG00000197948	253.315	-0.690859	0.000374789	0.00626994	327.814	337.999	273.606	227.949	167.293	185.229	FCHSD1	FCH and double SH3 domains 1	protein-coding	89848
					P02T_GGGATCCGTCCAAGAG	2.87436	4.03801	PP															ENSG00000102786	544.097	0.56879	0.000375975	0.00628183	466.157	399.95	449.882	720.558	565.843	662.194	INTS6	integrator complex subunit 6	protein-coding	26512
					P02T_GGGATGAAGATCCCAT	1.57738	3.45751	PP															ENSG00000168827	2365.25	0.493663	0.000376372	0.00628183	1930.79	1939.62	2024.47	2843.82	2393.76	3059.06	GFM1	G elongation factor mitochondrial 1	protein-coding	85476
					P02T_GGGATGACAGGTACGA	0	4.05444	NP															ENSG00000129493	767.795	0.762215	0.000376675	0.00628183	683.698	533.874	492.058	1177.31	723.295	996.532	HEATR5A	HEAT repeat containing 5A	protein-coding	25938
					P02T_GGGATGACAGTATTCG	0	4.41422	NP															ENSG00000117419	1320.62	-0.487481	0.000376706	0.00628183	1483.68	1555.16	1584.32	1049.25	1239.93	1011.35	ERI3	ERI1 exoribonuclease family member 3	protein-coding	79033
					P02T_GGGCCATGTGTTATCG	3.07624	5.2316	PP															ENSG00000068120	1880.6	-0.501678	0.000376707	0.00628183	2251.59	2299.48	2061.24	1681.87	1637.25	1352.17	COASY	Coenzyme A synthase	protein-coding	80347
					P02T_GGGCCATTCATGGATC	1.31547	4.70103	PP															ENSG00000164284	805.311	0.619379	0.000377143	0.00628508	666.655	512.009	727.814	986.072	884.437	1054.88	GRPEL2	GrpE like 2, mitochondrial	protein-coding	134266
					P02T_GGGCGTTAGTCTACCA	3.53385	4.2123	PP															ENSG00000118985	2649.81	0.560812	0.000379906	0.00632706	2357.85	2013.42	2053.67	3457.66	2616.41	3399.88	ELL2	elongation factor for RNA polymerase II 2	protein-coding	22936
					P02T_GGGCGTTCAAACTCTG	2.17534	4.3701	PP															ENSG00000107854	1755.21	0.705002	0.000380948	0.00634036	1502.73	1300.98	1201.49	2611.6	1606.5	2307.95	TNKS2	tankyrase 2	protein-coding	80351
					P02T_GGGCGTTCATATGGCT	0	5.41783	NP															ENSG00000164168	805.239	0.551334	0.000381329	0.00634264	704.75	633.178	622.913	1034.74	814.322	1021.54	TMEM184C	transmembrane protein 184C	protein-coding	55751
					P02T_GGGCTACGTCTATGAC	2.53425	2.53425	PP															ENSG00000166592	44.7298	-1.17504	0.000382285	0.00635447	65.1618	61.0402	60.561	34.1497	19.6815	27.7844	RRAD	RRAD, Ras related glycolysis inhibitor and calcium channel regulator	protein-coding	6236
					P02T_GGGCTCAGTATGGTAA	1.79134	4.61463	PP															ENSG00000135341	1134.36	0.697175	0.000382674	0.00635689	997.477	764.369	835.958	1622.96	1062.8	1522.58	MAP3K7	mitogen-activated protein kinase kinase kinase 7	protein-coding	6885
					P02T_GGGTAGAGTTGCTAGT	2.22243	5.29086	PP															ENSG00000176697	306.504	0.764234	0.000383635	0.00636878	210.523	185.854	285.502	322.715	404.701	429.731	BDNF	brain derived neurotrophic factor	protein-coding	627
					P02T_GGGTAGATCAACGAGG	1.42428	3.06836	PP															ENSG00000099282	460.91	-0.789651	0.000384888	0.0063855	618.536	644.111	489.895	440.531	311.214	261.173	TSPAN15	tetraspanin 15	protein-coding	23555
					P02T_GGGTATTAGGTCTTTG	0	4.61526	NP															ENSG00000171451	784.32	0.598349	0.000387075	0.00641363	595.478	580.338	697.533	967.29	790.95	1074.33	DSEL	dermatan sulfate epimerase like	protein-coding	92126
					P02T_GGGTATTTCCTACAAG	0	3.47301	NP															ENSG00000009844	1629.92	0.471945	0.000387201	0.00641363	1391.45	1365.66	1340.99	1923.48	1685.23	2072.71	VTA1	vesicle trafficking 1	protein-coding	51534
					P02T_GGGTCACAGAGGACTC	3.38289	3.38289	PP															ENSG00000286207	34.7102	1.48535	0.000387322	0.00641363	23.0572	15.4878	16.2217	33.2959	51.6639	68.5347	AC012443.2	novel transcript, antisense to FMNL2	lncRNA
					P02T_GGGTCACCAGGTATGG	3.22226	4.5782	PP															ENSG00000198718	277.397	0.756803	0.000390733	0.00646599	236.587	176.743	206.556	372.232	269.39	402.873	TOGARAM1	TOG array regulator of axonemal microtubules 1	protein-coding	23116
					P02T_GGGTCACTCGTTCCCA	3.33651	4.01172	PP															ENSG00000174842	556.48	0.540007	0.000391407	0.00647093	482.197	438.214	441.23	688.116	576.914	712.206	GLMN	glomulin, FKBP associated protein	protein-coding	11146
					P02T_GGGTCACTCTAGTGAC	0	2.82437	NP															ENSG00000055950	904.506	-0.520269	0.00039153	0.00647093	1046.6	1126.97	1021.97	691.531	849.995	689.978	MRPL43	mitochondrial ribosomal protein L43	protein-coding	84545
					P02T_GGGTCTGAGCCATGCC	0	2.71393	NP															ENSG00000173575	2166.4	0.53853	0.000392265	0.00647735	1929.79	1672.68	1698.95	2743.07	2166.19	2787.7	CHD2	chromodomain helicase DNA binding protein 2	protein-coding	1106
					P02T_GGGTCTGGTATCGATC	1.68041	3.89275	PP															ENSG00000141562	769.666	-0.491681	0.000392416	0.00647735	863.143	877.339	957.081	609.572	702.383	608.477	NARF	nuclear prelamin A recognition factor	protein-coding	26502
					P02T_GGGTCTGGTTGTAAAG	0	3.14617	NP															ENSG00000072756	808.581	0.627051	0.000393129	0.00648502	694.725	550.273	662.927	956.191	831.543	1155.83	TRNT1	tRNA nucleotidyl transferase 1	protein-coding	51095
					P02T_GGGTGAACACCTCTGT	3.04053	4.10675	PP															ENSG00000114098	523.011	0.620311	0.000394081	0.00649659	443.1	423.637	370.936	708.606	520.33	671.455	ARMC8	armadillo repeat containing 8	protein-coding	25852
					P02T_GGGTGAACACTTGACA	3.43699	4.11393	PP															ENSG00000055917	1900.93	0.64992	0.000395193	0.0065108	1668.14	1441.28	1331.26	2659.41	1798.4	2507.07	PUM2	pumilio RNA binding family member 2	protein-coding	23369
					P02T_GGGTGAACAGCGAGTA	0	2.88935	NP															ENSG00000163602	626.74	0.570668	0.000396047	0.00652073	497.235	465.545	551.538	731.657	660.56	853.906	RYBP	RING1 and YY1 binding protein	protein-coding	23429
					P02T_GGGTGTCAGCGTACAG	2.30408	3.83027	PP															ENSG00000179913	517.152	-0.514532	0.000398188	0.00655184	557.384	632.267	634.809	422.602	453.905	401.947	B3GNT3	UDP-GlcNAc:betaGal beta-1,3-N-acetylglucosaminyltransferase 3	protein-coding	10331
					P02T_GGGTGTCTCGGACTTA	0	2.88963	NP															ENSG00000124198	3199.88	0.565216	0.000399187	0.00656412	2912.23	2487.16	2344.58	4223.46	3214.23	4017.62	ARFGEF2	ADP ribosylation factor guanine nucleotide exchange factor 2	protein-coding	10564
					P02T_GGGTTATAGGAATCGC	2.69413	5.11506	PP															ENSG00000185909	191.74	-0.624416	0.000399823	0.00656952	223.555	236.872	236.837	149.405	161.142	142.626	KLHDC8B	kelch domain containing 8B	protein-coding	200942
					P02T_GGGTTATAGTACGTCT	3.2293	4.05372	PP															ENSG00000173894	1381.94	-0.468766	0.00040002	0.00656952	1650.1	1695.46	1467.52	1224.27	1177.2	1077.11	CBX2	chromobox 2	protein-coding	84733
					P02T_GGGTTATCATAGATGA	2.14633	4.33774	PP															ENSG00000124486	4389.18	0.794986	0.000400293	0.00656985	3848.56	3118.52	2662.52	6995.56	3928.92	5781	USP9X	ubiquitin specific peptidase 9 X-linked	protein-coding	8239
					P02T_GGGTTATTCACTCCGT	1.64647	4.53422	PP															ENSG00000142864	13801.2	0.424782	0.000401163	0.00657998	11891.5	11244.2	12217.1	15276	14926	17252.2	SERBP1	SERPINE1 mRNA binding protein 1	protein-coding	26135
					P02T_GGGTTATTCCCAAGCG	2.67478	4.47116	PP															ENSG00000197324	1179.81	-0.593755	0.000402605	0.00659948	1462.63	1551.51	1243.66	1093.64	922.57	804.82	LRP10	LDL receptor related protein 10	protein-coding	26020
					P02T_GGGTTATTCCCATGGG	3.39365	3.4859	PP															ENSG00000110066	643.632	0.56477	0.000403529	0.00660961	581.444	494.699	482.325	773.49	677.782	852.053	KMT5B	lysine methyltransferase 5B	protein-coding	51111
					P02T_GGGTTTACACGTGTGC	2.11188	4.88089	PP															ENSG00000182263	136.333	0.948817	0.000403732	0.00660961	104.259	103.859	71.3755	218.558	129.16	190.786	FIGN	fidgetin, microtubule severing factor	protein-coding	55137
					P02T_GGGTTTATCTGCTAGA	0	4.44409	NP															ENSG00000198399	434.934	0.832496	0.000404582	0.00661803	391.973	295.18	251.977	694.092	420.692	555.687	ITSN2	intersectin 2	protein-coding	50618
					P02T_GGTAACTCATACACCA	0	4.52211	NP															ENSG00000142546	990.917	-0.51246	0.000404755	0.00661803	1086.7	1151.56	1255.56	764.099	918.88	768.7	NOSIP	nitric oxide synthase interacting protein	protein-coding	51070
					P02T_GGTAACTCATTCACCC	2.01567	3.76786	PP															ENSG00000162616	735.461	0.753299	0.000410906	0.00671439	649.613	535.696	458.534	1163.65	728.215	877.059	DNAJB4	DnaJ heat shock protein family (Hsp40) member B4	protein-coding	11080
					P02T_GGTAACTGTATGGAAT	0	3.87439	NP															ENSG00000215417	150.065	1.26492	0.00041156	0.00672086	96.2389	57.396	111.389	129.769	179.594	326.003	MIR17HG	miR-17-92a-1 cluster host gene	ncRNA	407975
					P02T_GGTAATCAGGGAGGAC	0	0	NN															ENSG00000148690	530.589	0.633036	0.000411891	0.00672203	489.215	372.619	387.158	729.95	560.923	643.671	FRA10AC1	FRA10A associated CGG repeat 1	protein-coding	118924
					P02T_GGTAATCTCCCAGGCA	1.18547	2.95376	PP															ENSG00000172766	378.88	0.841314	0.000412931	0.00673479	346.861	231.406	236.837	517.368	359.187	581.619	NAA16	N-alpha-acetyltransferase 16, NatA auxiliary subunit	protein-coding	79612
					P02T_GGTAGAGCACGCTGTG	0	3.91248	NP															ENSG00000164309	9.31444	2.79629	0.000414187	0.00675103	3.00747	0.911048	3.24434	14.5136	14.7611	19.449	CMYA5	cardiomyopathy associated 5	protein-coding	202333
					P02T_GGTAGAGGTTACTCAG	0	5.15552	NP															ENSG00000014216	1457.86	-0.536605	0.000416679	0.00678375	1732.3	1849.43	1595.13	1288.3	1274.38	1007.65	CAPN1	calpain 1	protein-coding	823
					P02T_GGTCACGAGGTAAGAG	1.99175	4.25719	PP															ENSG00000077549	3812.69	-0.428859	0.000416715	0.00678375	4284.64	4642.7	4197.1	3289.47	3446.72	3015.53	CAPZB	capping actin protein of muscle Z-line subunit beta	protein-coding	832
					P02T_GGTCACGTCAGCACCG	3.34938	3.17406	PP															ENSG00000198900	4218.23	0.486088	0.000418506	0.00680864	3744.3	3326.24	3473.61	5048.18	4310.25	5406.83	TOP1	DNA topoisomerase I	protein-coding	7150
					P02T_GGTCTGGAGCTCTGTA	3.54131	3.26324	PP															ENSG00000123933	615.359	-0.510863	0.000420672	0.0068396	737.832	767.102	664.008	532.735	526.48	463.999	MXD4	MAX dimerization protein 4	protein-coding	10608
					P02T_GGTCTGGAGTCATTGC	0	3.39207	NP															ENSG00000187790	276.53	1.16149	0.000421145	0.00684301	231.575	153.967	127.611	499.439	202.965	443.623	FANCM	FA complementation group M	protein-coding	57697
					P02T_GGTCTGGCAACCGACC	1.73064	5.0683	PP															ENSG00000117020	108.746	0.930741	0.000421705	0.00684573	79.1966	76.528	69.2126	187.823	119.319	120.399	AKT3	AKT serine/threonine kinase 3	protein-coding	10000
					P02T_GGTCTGGGTGCGAGTA	0	5.0501	NP															ENSG00000180879	2526.35	-0.475695	0.000421913	0.00684573	2814.99	2933.57	3066.98	1897.87	2365.47	2079.2	SSR4	signal sequence receptor subunit 4	protein-coding	6748
					P02T_GGTGAAGCACCACATA	0	4.78588	NP															ENSG00000132470	1655.35	-0.608278	0.000422101	0.00684573	2093.2	2216.58	1688.14	1529.91	1270.69	1133.6	ITGB4	integrin subunit beta 4	protein-coding	3691
					P02T_GGTGAAGCACGTACAT	2.07679	5.18065	PP															ENSG00000127947	1758.76	0.5526	0.000423106	0.00685775	1504.74	1377.5	1397.23	2356.33	1720.9	2195.89	PTPN12	protein tyrosine phosphatase non-receptor type 12	protein-coding	5782
					P02T_GGTGAAGGTTGCGGAA	0	4.52275	NP															ENSG00000165660	413.902	0.892333	0.000423983	0.00686768	247.615	239.606	382.832	409.796	508.029	695.535	ABRAXAS2	abraxas 2, BRISC complex subunit	protein-coding	23172
					P02T_GGTGAAGTCTGGACCG	2.5259	4.06921	PP															ENSG00000180376	272.313	0.796687	0.000424257	0.00686783	255.635	178.565	163.298	394.429	285.382	356.566	CCDC66	coiled-coil domain containing 66	protein-coding	285331
					P02T_GGTGATTGTCAAAGCG	0	4.95637	NP															ENSG00000138772	2517.08	0.452697	0.000424807	0.00687247	2043.07	2095.41	2237.51	2634.65	2952.22	3139.63	ANXA3	annexin A3	protein-coding	306
					P02T_GGTGGCTAGGGTAATT	0	0	NN															ENSG00000130772	616.469	-0.507097	0.000425439	0.00687841	729.812	705.151	735.384	524.198	552.312	451.959	MED18	mediator complex subunit 18	protein-coding	54797
					P02T_GGTGTCGAGGCGTTGA	1.33898	4.268	PP															ENSG00000176542	349.071	0.726768	0.00042678	0.00689581	276.687	262.382	250.896	525.905	324.745	453.811	USF3	upstream transcription factor family member 3	protein-coding	205717
					P02T_GGTGTCGCAAGTGGCA	1.75982	3.79104	PP															ENSG00000170619	375.65	-0.546424	0.000429611	0.00693601	428.063	484.677	423.927	290.272	329.665	297.293	COMMD5	COMM domain containing 5	protein-coding	28991
					P02T_GGTGTTAAGTCACTCA	0	3.74454	NP															ENSG00000150093	9909.97	0.600538	0.000429801	0.00693601	8784.81	7514.32	7332.21	13157.9	9447.12	13223.5	ITGB1	integrin subunit beta 1	protein-coding	3688
					P02T_GGTGTTAGTATCACCA	0	3.64058	NP															ENSG00000011422	1301.49	-0.42387	0.00043013	0.00693701	1451.6	1463.14	1559.45	1070.59	1100.93	1163.24	PLAUR	plasminogen activator, urokinase receptor	protein-coding	5329
					P02T_GGTTAACAGCCGAACA	0	4.38959	NP															ENSG00000068784	329.795	0.770489	0.000430453	0.00693793	275.684	242.339	214.126	477.242	302.603	466.777	SRBD1	S1 RNA binding domain 1	protein-coding	55133
					P02T_GGTTAACGTCATCCGG	0	0	NN															ENSG00000104517	3577.55	0.633827	0.000431971	0.00695808	3280.14	2644.77	2488.41	4992.68	3504.54	4554.78	UBR5	ubiquitin protein ligase E3 component n-recognin 5	protein-coding	51366
					P02T_GGTTAACTCATTCACT	2.65235	4.72821	PP															ENSG00000165392	557.696	0.886867	0.000434177	0.00698928	475.18	337.999	362.285	828.984	463.745	877.985	WRN	WRN RecQ like helicase	protein-coding	7486
					P02T_GGTTCTCCAAAGGTTA	1.49584	3.82908	PP															ENSG00000156515	5459.94	-0.416055	0.000435307	0.00700313	6137.24	6516.73	6070.16	4729.73	4976.96	4328.8	HK1	hexokinase 1	protein-coding	3098
					P02T_GGTTCTCTCGGCAGTC	0	4.09322	NP															ENSG00000197043	2541.71	-0.46677	0.000436322	0.00701513	2907.22	2868.89	3070.23	2046.42	2398.68	1958.8	ANXA6	annexin A6	protein-coding	309
					P02T_GGTTGTAAGGTAACTA	3.22876	4.18452	PP															ENSG00000254166	2915.48	0.694697	0.000438213	0.00704118	2280.66	1964.22	2436.5	3166.53	2966.99	4677.96	PCAT2	prostate cancer associated transcript 2	ncRNA	103164619
					P02T_GGTTGTACACTTGTGA	0	2.72	NP															ENSG00000143815	2870.99	0.459349	0.000438547	0.0070422	2500.21	2304.04	2450.56	3473.02	2950.99	3547.14	LBR	lamin B receptor	protein-coding	3930
					P02T_GGTTGTACAGGCGATA	0	4.31629	NP															ENSG00000104164	979.859	0.657826	0.000441227	0.00708086	882.19	751.615	647.787	1363.43	964.393	1269.74	BLOC1S6	biogenesis of lysosomal organelles complex 1 subunit 6	protein-coding	26258
					P02T_GGTTGTATCCGGACTG	3.26526	3.54334	PP															ENSG00000129245	2380.27	-0.477396	0.000442028	0.00708934	2747.82	2959.08	2603.04	1994.34	2190.8	1786.53	FXR2	FMR1 autosomal homolog 2	protein-coding	9513
					P02T_GGTTGTATCTTGAACG	0	3.3128	NP															ENSG00000164830	690.075	0.706851	0.000443209	0.00709984	586.456	477.389	510.443	1050.1	648.259	867.798	OXR1	oxidation resistance 1	protein-coding	55074
					P02T_GTAACACCAAATGAGT	0	3.3565	NP															ENSG00000215114	364.858	0.605948	0.00044324	0.00709984	319.794	248.716	300.642	466.997	393.63	459.368	UBXN2B	UBX domain protein 2B	protein-coding	137886
					P02T_GTAACCAAGGCTTCCG	0	0	NN															ENSG00000103024	252.019	-0.741607	0.000443721	0.00709984	325.809	346.198	274.688	233.925	175.903	155.592	NME3	NME/NM23 nucleoside diphosphate kinase 3	protein-coding	4832
					P02T_GTAACCAGTCAGACGA	2.28512	3.59203	PP															ENSG00000104231	595.188	0.53189	0.000443774	0.00709984	493.225	466.457	501.791	763.246	610.126	736.285	ZFAND1	zinc finger AN1-type containing 1	protein-coding	79752
					P02T_GTAACCAGTCTGCATA	2.9032	2.9032	PP															ENSG00000134697	1924.01	0.566461	0.000444114	0.00710091	1621.02	1433.08	1600.54	2321.33	1901.72	2666.37	GNL2	G protein nucleolar 2	protein-coding	29889
					P02T_GTAAGTCGTATTCCTT	2.68368	4.81826	PP															ENSG00000023445	394.125	1.11473	0.000445532	0.00711921	350.871	226.851	169.787	747.024	332.125	538.09	BIRC3	baculoviral IAP repeat containing 3	protein-coding	330
					P02T_GTAAGTCTCACCGGTG	0	4.13608	NP															ENSG00000063854	379.813	-0.560429	0.000446805	0.00713516	475.18	463.723	418.52	324.422	324.745	272.287	HAGH	hydroxyacylglutathione hydrolase	protein-coding	3029
					P02T_GTAATCGAGACGGAAA	2.76383	4.03825	PP															ENSG00000110955	31843	-0.418012	0.00044858	0.00715334	34957.8	36877.4	37435.4	25736.1	29812.5	26238.6	ATP5F1B	ATP synthase F1 subunit beta	protein-coding	506
					P02T_GTAATCGCACAGTCGC	2.60304	3.65102	PP															ENSG00000198715	481.438	-0.547422	0.000448596	0.00715334	573.424	623.157	519.095	429.432	362.878	380.646	GLMP	glycosylated lysosomal membrane protein	protein-coding	112770
					P02T_GTAATCGCAGCCCAGT	0	4.17559	NP															ENSG00000134419	3366.28	-0.464817	0.000448768	0.00715334	3723.24	4082.41	3904.02	2622.7	3178.56	2686.75	RPS15A	ribosomal protein S15a	protein-coding	6210
					P02T_GTAATCGTCGCCTTTG	0	0	NN															ENSG00000179085	119.753	-0.905065	0.000449061	0.00715363	170.423	181.299	116.796	99.0341	78.726	72.2393	DPM3	dolichyl-phosphate mannosyltransferase subunit 3, regulatory	protein-coding	54344
					P02T_GTACAACCAGGCTACC	0	3.94218	NP															ENSG00000104093	487.491	1.09057	0.000449554	0.0071571	445.105	276.959	213.045	899.844	419.462	670.529	DMXL2	Dmx like 2	protein-coding	23312
					P02T_GTACAACTCACACCCT	0	4.41078	NP															ENSG00000106367	2288.14	-0.603489	0.000450499	0.00716776	2959.35	3027.41	2292.67	2075.45	1821.77	1552.22	AP1S1	adaptor related protein complex 1 subunit sigma 1	protein-coding	1174
					P02T_GTACAGTAGCGTTCAT	0	3.76653	NP															ENSG00000135999	314.438	1.09593	0.000451917	0.00718592	176.438	148.501	276.85	273.198	402.241	609.403	EPC2	enhancer of polycomb homolog 2	protein-coding	26122
					P02T_GTACAGTGTGACGCCT	0	3.27449	NP															ENSG00000108774	1093.39	-0.420165	0.000452193	0.00718592	1202.99	1273.64	1277.19	913.504	966.854	926.145	RAB5C	RAB5C, member RAS oncogene family	protein-coding	5878
					P02T_GTACAGTTCCTTCTAA	2.6534	4.89051	PP															ENSG00000168172	604.707	0.7443	0.000454675	0.00721896	599.488	386.284	370.936	795.688	669.171	806.672	HOOK3	hook microtubule tethering protein 3	protein-coding	84376
					P02T_GTACAGTTCGAACTCA	0	5.55447	NP															ENSG00000085721	1508.88	0.628617	0.000454827	0.00721896	1104.74	1082.32	1369.11	1522.22	1794.71	2180.15	RRN3	RRN3 homolog, RNA polymerase I transcription factor	protein-coding	54700
					P02T_GTAGAAAAGGATTTCC	3.05502	3.98111	PP															ENSG00000128585	1331.45	0.805113	0.000456999	0.00724902	1115.77	965.711	827.307	2113.87	1141.53	1824.51	MKLN1	muskelin 1	protein-coding	4289
					P02T_GTAGAAAGTGCATGTT	2.82686	3.63975	PP															ENSG00000270069	82.4585	1.09316	0.000459295	0.00728098	39.0971	44.6413	74.6198	94.7654	104.558	137.069	MIR222HG	miR222/221 cluster host gene [Source:HGNC Symbol;Acc:HGNC:49555]	lncRNA
					P02T_GTAGAAATCACCACAA	3.68062	5.33833	PP															ENSG00000179094	773.738	-0.46609	0.000460812	0.00730059	926.3	922.892	842.447	623.232	695.003	632.557	PER1	period circadian regulator 1	protein-coding	5187
					P02T_GTAGAGGGTCTGTCAA	1.66214	4.79228	PP															ENSG00000171943	250.079	0.643405	0.000465426	0.0073692	196.488	220.474	168.706	332.106	278.001	304.702	SRGAP2C	SLIT-ROBO Rho GTPase activating protein 2C	protein-coding	653464
					P02T_GTAGAGGTCCTATTTG	3.07012	2.42234	PP															ENSG00000186908	346.744	0.982404	0.00046891	0.00741985	311.774	204.075	183.846	467.851	306.293	606.625	ZDHHC17	zinc finger DHHC-type palmitoyltransferase 17	protein-coding	23390
					P02T_GTAGATCCACTACGGC	1.99456	4.06287	PP															ENSG00000109189	415.338	0.561462	0.000470914	0.00744696	313.779	326.155	367.692	502.854	441.604	539.943	USP46	ubiquitin specific peptidase 46	protein-coding	64854
					P02T_GTAGATCGTTGATCGT	1.84918	4.70745	PP															ENSG00000167508	686.419	-0.821012	0.000471196	0.00744696	982.439	983.021	665.09	653.967	436.683	397.316	MVD	mevalonate diphosphate decarboxylase	protein-coding	4597
					P02T_GTAGCTAAGGTCGTCC	2.33946	5.01734	PP															ENSG00000142552	250.314	-0.618777	0.000471523	0.0074476	272.677	311.578	324.434	177.578	216.496	199.121	RCN3	reticulocalbin 3	protein-coding	57333
					P02T_GTAGCTACACGGTGCT	1.92186	4.177	PP															ENSG00000013364	1702.84	-0.547502	0.000472595	0.00746001	2013	2209.29	1843.87	1564.06	1409.69	1177.13	MVP	major vault protein	protein-coding	9961
					P02T_GTAGCTATCCTACGGG	1.76546	4.8438	PP															ENSG00000105438	3962.1	-0.407595	0.000474556	0.00748528	4250.55	4560.71	4742.14	3325.33	3589.41	3304.49	KDELR1	KDEL endoplasmic reticulum protein retention receptor 1	protein-coding	10945
					P02T_GTAGGAGCAGGCTACC	1.76102	4.7591	PP															ENSG00000130733	358.437	-0.527797	0.000474772	0.00748528	413.025	451.88	404.461	279.174	296.453	305.628	YIPF2	Yip1 domain family member 2	protein-coding	78992
					P02T_GTAGGTTCAACGGCCT	3.17048	4.43875	PP															ENSG00000162636	1880.63	0.796222	0.000475213	0.0074877	1682.18	1288.22	1153.9	2958.22	1680.31	2520.97	FAM102B	family with sequence similarity 102 member B	protein-coding	284611
					P02T_GTAGGTTCACATAGCT	2.8091	3.29552	PP															ENSG00000145907	5233.73	0.454819	0.000475861	0.00749337	4454.06	4060.54	4732.41	5576.64	6018.85	6559.89	G3BP1	G3BP stress granule assembly factor 1	protein-coding	10146
					P02T_GTAGGTTGTCTTCAAG	0	2.69233	NP															ENSG00000137404	669.453	-0.453535	0.000476755	0.00749945	768.909	786.234	765.664	572.007	590.445	533.46	NRM	nurim	protein-coding	11270
					P02T_GTAGTACTCTCAAAGC	0	3.49448	NP															ENSG00000176845	807.959	-0.536861	0.000476823	0.00749945	898.23	926.536	1043.6	582.252	744.207	652.932	METRNL	meteorin like, glial cell differentiation regulator	protein-coding	284207
					P02T_GTATTGGAGATGGTAT	2.97321	2.97321	PP															ENSG00000161921	156.792	-0.657499	0.000479223	0.00753105	196.488	200.431	178.439	119.524	125.47	120.399	CXCL16	C-X-C motif chemokine ligand 16	protein-coding	58191
					P02T_GTATTGGGTATACGGG	3.0982	3.59081	PP															ENSG00000117226	206.146	0.796044	0.000479412	0.00753105	178.443	153.967	120.041	307.347	210.346	266.73	GBP3	guanylate binding protein 3	protein-coding	2635
					P02T_GTATTTCCATTGGGAG	0	0	NN															ENSG00000169567	4418.5	-0.411338	0.000479865	0.00753362	5103.67	5210.28	4816.76	3608.77	4078.99	3692.54	HINT1	histidine triad nucleotide binding protein 1	protein-coding	3094
					P02T_GTATTTCGTCCGATCG	2.97066	4.31774	PP															ENSG00000172893	2233.78	-0.687319	0.000481671	0.00755588	2926.27	3074.79	2267.79	2151.43	1541.31	1441.08	DHCR7	7-dehydrocholesterol reductase	protein-coding	1717
					P02T_GTATTTCTCGATAACC	3.80418	4.20219	PP															ENSG00000129354	1399.86	-0.454287	0.000482269	0.00755588	1616.01	1712.77	1524.84	1117.55	1284.22	1143.79	AP1M2	adaptor related protein complex 1 subunit mu 2	protein-coding	10053
					P02T_GTATTTCTCTAAGAAG	3.05571	4.80744	PP															ENSG00000177570	230.816	0.671745	0.000482332	0.00755588	181.451	201.342	151.403	303.078	248.479	299.145	SAMD12	sterile alpha motif domain containing 12	protein-coding	401474
					P02T_GTCAAACAGATTGTGA	1.67933	4.31953	PP															ENSG00000033030	819.421	0.525419	0.000482445	0.00755588	700.74	660.51	655.357	990.341	831.543	1078.03	ZCCHC8	zinc finger CCHC-type containing 8	protein-coding	55596
					P02T_GTCAAACCATGAATAG	2.46798	4.50079	PP															ENSG00000163171	626.003	0.51234	0.000482858	0.0075578	486.207	488.322	574.248	711.167	706.074	790.002	CDC42EP3	CDC42 effector protein 3	protein-coding	10602
					P02T_GTCAAACGTATGAGCG	2.70895	3.76214	PP															ENSG00000004059	1117.02	-0.504768	0.00048491	0.00758535	1191.96	1288.22	1450.22	852.035	1007.45	912.253	ARF5	ADP ribosylation factor 5	protein-coding	381
					P02T_GTCAAACTCCAAGAGG	0	2.90272	NP															ENSG00000130309	8123.19	-0.441787	0.000486716	0.00760903	8872.03	9856.63	9341.54	6765.05	7573.69	6330.2	COLGALT1	collagen beta(1-O)galactosyltransferase 1	protein-coding	79709
					P02T_GTCACGGAGAATTTGG	0	0	NN															ENSG00000136643	468.926	0.572254	0.000491099	0.00767295	425.055	318.867	388.239	560.055	535.091	586.25	RPS6KC1	ribosomal protein S6 kinase C1	protein-coding	26750
					P02T_GTCACGGTCAAATGCC	0	5.49901	NP															ENSG00000102100	1079.06	-0.44983	0.00049197	0.00768194	1190.96	1279.11	1266.37	847.766	981.615	908.548	SLC35A2	solute carrier family 35 member A2	protein-coding	7355
					P02T_GTCACGGTCGCGTCGA	0	4.30945	NP															ENSG00000158290	1548.69	0.746032	0.000495378	0.00772846	1372.41	1114.21	985.198	2422.92	1436.75	1960.65	CUL4B	cullin 4B	protein-coding	8450
					P02T_GTCACTCGTAGTGTGG	0	3.75037	NP															ENSG00000114416	2699.31	0.693951	0.000495945	0.00772846	2358.86	2007.04	1822.24	4024.54	2478.64	3504.53	FXR1	FMR1 autosomal homolog 1	protein-coding	8087
					P02T_GTCACTCGTCAGCTTA	3.62952	4.99571	PP															ENSG00000158856	44.9649	-1.09966	0.000496227	0.00772846	63.1568	54.6629	65.9683	25.6123	30.7523	29.6366	DMTN	dematin actin binding protein	protein-coding	2039
					P02T_GTCAGCGGTTCTCCCA	2.43896	3.0875	PP															ENSG00000163743	454.519	0.602691	0.000496348	0.00772846	353.879	312.489	417.439	522.49	510.489	610.33	RCHY1	ring finger and CHY zinc finger domain containing 1	protein-coding	25898
					P02T_GTCATCCAGGAATTAC	2.68457	4.81921	PP															ENSG00000141027	3578.37	0.46057	0.000496435	0.00772846	3194.93	2976.39	2865.83	4477.88	3686.59	4268.6	NCOR1	nuclear receptor corepressor 1	protein-coding	9611
					P02T_GTCATCCCAATACGAA	0	3.99588	NP															ENSG00000109670	362.476	0.576117	0.00049842	0.00775472	327.814	266.026	280.095	451.63	393.63	455.663	FBXW7	F-box and WD repeat domain containing 7	protein-coding	55294
					P02T_GTCATCCGTGCAAGAC	0	4.80666	NP															ENSG00000115419	2197.93	0.739228	0.000499349	0.00776454	2121.27	1476.81	1343.16	3162.26	2190.8	2893.28	GLS	glutaminase	protein-coding	2744
					P02T_GTCATCCGTTTCGTGA	0	3.94218	NP															ENSG00000006118	739.631	-0.4587	0.000499811	0.00776484	829.058	880.072	858.669	627.501	661.79	580.693	TMEM132A	transmembrane protein 132A	protein-coding	54972
					P02T_GTCATGAAGACATCCT	0	4.42467	NP															ENSG00000136758	2941.15	0.513134	0.000499965	0.00776484	2653.59	2397.88	2220.21	3712.07	2981.75	3681.43	YME1L1	YME1 like 1 ATPase	protein-coding	10730
					P02T_GTCATGAGTTAACAGA	0	4.1969	NP															ENSG00000101412	1069.58	-0.472685	0.000501483	0.00778376	1279.18	1308.26	1142.01	955.338	906.579	826.121	E2F1	E2F transcription factor 1	protein-coding	1869
					P02T_GTCATGATCAGCAATC	2.68695	3.49456	PP															ENSG00000009307	20656.3	0.435593	0.000502481	0.0077946	17980.6	17120.4	17584.3	23809.2	21343.4	26099.7	CSDE1	cold shock domain containing E1	protein-coding	7812
					P02T_GTCATGATCAGTGTGT	2.39056	3.42618	PP															ENSG00000100297	2501.7	-0.499919	0.000502806	0.00779499	3017.49	3121.25	2652.79	2189	2219.09	1810.61	MCM5	minichromosome maintenance complex component 5	protein-coding	4174
					P02T_GTCATTTGTAACATAG	1.89168	3.74456	PP															ENSG00000175893	89.3034	1.09282	0.000505309	0.00782913	78.1941	44.6413	48.6651	122.939	88.5667	152.814	ZDHHC21	zinc finger DHHC-type palmitoyltransferase 21	protein-coding	340481
					P02T_GTCATTTTCTCTTAAC	3.35728	4.03286	PP															ENSG00000178105	1068.91	0.563534	0.000505792	0.00783195	909.258	805.366	874.891	1262.68	1073.87	1487.39	DDX10	DEAD-box helicase 10	protein-coding	1662
					P02T_GTCCACTCAAATGGAT	2.2955	2.93698	PP															ENSG00000171681	1023.1	0.620549	0.000508679	0.00787197	917.277	722.461	780.805	1364.28	995.146	1358.65	ATF7IP	activating transcription factor 7 interacting protein	protein-coding	55729
					P02T_GTCCACTCACTCCTTG	3.02441	4.87314	PP															ENSG00000018510	3033.74	0.566888	0.000509883	0.00788167	2703.71	2274.89	2358.64	3975.02	2948.53	3941.67	AGPS	alkylglycerone phosphate synthase	protein-coding	8540
					P02T_GTCCCATTCGACGAGA	3.05087	4.95538	PP															ENSG00000141499	889.566	-0.488203	0.000509912	0.00788167	965.397	1062.28	1086.85	700.069	821.702	701.092	WRAP53	WD repeat containing antisense to TP53	protein-coding	55135
					P02T_GTCCTCAAGTATGACA	2.03162	3.9892	PP															ENSG00000186687	790.097	0.61317	0.000512939	0.00792376	708.76	580.338	586.144	1076.57	777.419	1011.35	LYRM7	LYR motif containing 7	protein-coding	90624
					P02T_GTCCTCATCGAGGCAA	0	0	NN															ENSG00000165688	3826.99	-0.451655	0.000515742	0.00796232	4381.88	4816.71	4064.08	3362.04	3356.93	2980.33	PMPCA	peptidase, mitochondrial processing subunit alpha	protein-coding	23203
					P02T_GTCCTCATCTGGAAGG	1.72683	1.72683	PP															ENSG00000204231	788.016	-0.599965	0.00051663	0.0079713	1039.58	1026.75	781.886	686.409	643.339	550.13	RXRB	retinoid X receptor beta	protein-coding	6257
					P02T_GTCGAATCAATCCTTT	3.09706	3.37338	PP															ENSG00000137955	1907.36	0.77176	0.000517895	0.00798299	1334.31	1113.3	1780.06	1876.53	2356.86	2983.11	RABGGTB	Rab geranylgeranyltransferase subunit beta	protein-coding	5876
					P02T_GTCGAATGTTCCACGG	0	4.26006	NP															ENSG00000113356	660.326	0.714182	0.000518001	0.00798299	574.426	419.082	508.28	914.358	618.737	927.071	POLR3G	RNA polymerase III subunit G	protein-coding	10622
					P02T_GTCGAATGTTGGGAAC	0	4.02689	NP															ENSG00000112576	2111.73	-0.484241	0.000519726	0.00800483	2400.96	2457.1	2528.42	1611.87	2023.5	1648.54	CCND3	cyclin D3	protein-coding	896
					P02T_GTCGCGAAGCTGTACT	1.92655	5.10741	PP															ENSG00000058729	493.436	0.742649	0.000520979	0.00801938	344.856	311.578	452.045	548.956	532.631	770.553	RIOK2	RIO kinase 2	protein-coding	55781
					P02T_GTCGCGAGTGCAATAA	0	3.15861	NP															ENSG00000128791	672.376	0.713494	0.000521778	0.00802692	608.511	441.858	479.081	976.681	640.879	887.247	TWSG1	twisted gastrulation BMP signaling modulator 1	protein-coding	57045
					P02T_GTCGTAACACATTACG	2.78582	5.31111	PP															ENSG00000117676	2248.72	-0.46456	0.000522127	0.00802754	2651.58	2761.39	2409.46	2018.25	1952.16	1699.48	RPS6KA1	ribosomal protein S6 kinase A1	protein-coding	6195
					P02T_GTCGTAATCGGTAGAG	2.24344	4.39499	PP															ENSG00000198732	3508.77	-0.421138	0.000522464	0.00802799	4078.13	4055.99	3915.92	2883.94	3289.27	2829.37	SMOC1	SPARC related modular calcium binding 1	protein-coding	64093
					P02T_GTCGTTCCATTGCAAC	0	4.05619	NP															ENSG00000104381	210.867	0.795247	0.000523595	0.00804062	155.386	118.436	189.253	227.095	265.7	309.332	GDAP1	ganglioside induced differentiation associated protein 1	protein-coding	54332
					P02T_GTCTACCAGACCGCCT	0	3.19067	NP															ENSG00000167123	1484.35	-0.444642	0.000525608	0.00806676	1634.06	1711.86	1786.55	1190.97	1374.01	1208.62	CERCAM	cerebral endothelial cell adhesion molecule	protein-coding	51148
					P02T_GTCTACCAGTAGTCCT	0	5.15337	NP															ENSG00000153933	372.112	0.840459	0.000527177	0.00808379	348.866	256.916	194.66	538.711	373.948	519.567	DGKE	diacylglycerol kinase epsilon	protein-coding	8526
					P02T_GTCTACCCAGCTGCCA	0	0	NN															ENSG00000134152	508.96	0.527789	0.000527683	0.00808379	435.08	364.419	452.045	596.766	579.374	626.074	KATNBL1	katanin regulatory subunit B1 like 1	protein-coding	79768
					P02T_GTCTACCGTAAGTTAG	0	3.83249	NP															ENSG00000158747	734.373	-0.547616	0.0005278	0.00808379	828.056	932.913	853.262	537.004	697.463	557.539	NBL1	NBL1, DAN family BMP antagonist	protein-coding	4681
					P02T_GTCTACCTCAAGGAGC	0	3.71631	NP															ENSG00000148248	9376.66	-0.433151	0.000528271	0.00808379	10672.5	11303.4	10344	8115.67	8618.04	7206.33	SURF4	surfeit 4	protein-coding	6836
					P02T_GTCTACCTCGATCCAA	0	3.75233	NP															ENSG00000118260	440.849	0.800317	0.000528271	0.00808379	387.963	286.98	290.909	707.752	408.391	563.096	CREB1	cAMP responsive element binding protein 1	protein-coding	1385
					P02T_GTCTAGAGTATGGTTC	2.88376	4.0478	PP															ENSG00000108848	3118.81	0.712198	0.000528587	0.00808387	2897.19	2212.02	1984.46	4584.6	2978.06	4056.52	LUC7L3	LUC7 like 3 pre-mRNA splicing factor	protein-coding	51747
					P02T_GTCTAGATCATCTGTT	0	0	NN															ENSG00000115091	7998.36	0.433208	0.000530803	0.00811299	6814.92	6510.35	7095.37	9087.23	8407.69	10074.6	ACTR3	actin related protein 3	protein-coding	10096
					P02T_GTCTAGATCTGACGCG	1.65337	3.66411	PP															ENSG00000165288	677.766	0.872403	0.000531635	0.00812093	611.518	465.545	360.122	1127.79	631.038	870.576	BRWD3	bromodomain and WD repeat domain containing 3	protein-coding	254065
					P02T_GTCTCACTCCTTCTAA	3.22876	3.22876	PP															ENSG00000147813	410.126	-0.53037	0.000532854	0.00813478	453.125	481.944	518.013	314.177	366.568	326.929	NAPRT	nicotinate phosphoribosyltransferase	protein-coding	93100
					P02T_GTCTTTAAGGTCGTAG	0	3.76497	NP															ENSG00000181704	1474.43	0.475835	0.000533303	0.00813687	1335.32	1161.59	1204.73	1838.11	1542.54	1764.31	YIPF6	Yip1 domain family member 6	protein-coding	286451
[truncated: 25,916 more rows]

## Sheet: Figure 4
Figure 4e and 4f								Figure 4g and 4h
[truncated: 7,464 more rows]

## Sheet: Figure 5
Figure 5g
Sample	Subtype	ID3	ALB	MKI67
200643150050_A	S100P-SPP1+	7.0537	10.5706	4.91593
[truncated: 34 more rows]

## Sheet: Figure 6
Figure 6d					Figure 6e
[truncated: 119 more rows]

[truncated: 6 more sheets: Suppl. Figure 1, Suppl. Figure 3, Suppl. Figure 5, Suppl. Figure 6, Suppl. Figure 7, Suppl. Figure 8]
